# Supplementary material for: Effect of Interactive eHealth Interventions on Improving Medication Adherence in Adults With Long-Term Medication: Systematic Review
Source: J Med Internet Res. 2021 Jan 8;23(1):e18901. doi: 10.2196/18901 (PMC7822716; doi:10.2196/18901)
Supplement: Multimedia Appendix 5 [file jmir_v23i1e18901_app5.xlsx]

## Sheet: Legend
Column name	Description
Study and population criteria
Number	Number of the study (studies categorised alphabetically according to author and study year)
1st author	Surname of the first author
Title	Title of the study
Publicationyear	Year of publication (>2014)
Country	Country where the study was performed
Diagnosis	The diagnosis of the patients included in the study
Population	Description of the population included in the study (list of inclusion criteria)
Pop non adherent?	Was one of the inclusion criteria related to non-adherence? If yes, what adherence percentage was used as cut off?
Medication	Medications that was used as selection/used for the adherence measurement
Setting	Healthcare setting where the study was performed
Description of the intervention according to the TIDieR criteria
Channel I	type of intervention - categorised
Type I	in accordance with the types as put forward in Kini et al. (2018) JAMA
Aim I	aim of the intervention as put forward in Lowe et al. (2011) PEC
Descript I	the phrase that describes the intervention
Rationale I	describe any rationale, theory or goal of the elements essential to the intervention
Material I	describe any physical or informational materials used in the intervention (and if possible where the materials can be accessed)
Procedure I	describe each of the procedures, activities and/or processes used in the intervention
Provider I	the person or system that provided the intervention
Dose I	describe the number of times the intervention was delivered and over what period of time including the number of sessions, their schedule and their duration, intensity or dose
Interaction I	describe how the intervention interacted with participant [adapted from tailoring criterium TIDieR]
Pilot tested	describe if and how the intervention was tested prior to the trial
Fidelity I	number of intervention participants exposed to the intervention
Actual I	describe the extent to which the intervention was delivered as planned
Baseline characteristics
Group	either control or intervention group (studies can have multiple interventions)
Sample size	Prestudy calculated sample size for each group
# baseline char	number of patients of which the baseline characteristics are reported
Age	Mean age of the population
Age SD	Standard deviation of the population's age
% female	percentage of the population that is female
Adherence assessment
Adherence	phase of adherence assessed by the study - INI = initiation = pick up of medication; PER = persistence = adherence level during continuous phase; DIS = discontinuation = does patient stop medication
Assessment PER	description of the assessement of the persistence outcome
Outcome	type of outcome for the persistence adherence
MA cut off	Cut off point used by authors to discriminate between adherent and non-adherent (usually 80%) (e.g. 0,8 means >0,8 is adherent yes and <0,8 is adherent no)
Size ITT	ultimate intention to treat group size
Description ITT	description of the intention to treat group
IT0 - Yes	IT = intention to treat; 0 = baseline; percentage of the population categorised as adherent
IT0 - No	IT = intention to treat; 0 = baseline; percentage of the population categorised as non-adherent
IT0 - Cont	IT = intention to treat; 0 = baseline; continuous adherence outcome (preferably percentage)
IT0 - SD	IT = intention to treat; 0 = baseline; standard deviation of the adherence outcome (preferably percentage)
IT1 …	1 <= 1 month (in weeks)
IT2 …	2 = 1 - 3 month (in weeks)
IT3 …	3 = 3 - 6 months (in weeks)
IT4 …	4 = 6 - 12 months (in weeks)
Size PP	Ultimate group size (per protocol)
PP description	description of the per protocol group
PPT0 - Yes …	PP = per protocol; 0 = baseline; percentage of the population categorised as adherent
Description discontinuation	description of the assessement of the discontinuation outcome
Timepoint	timepoint that discontinuation was assessed in weeks
Population DIS	group size in which discontinuation was assessed (intention to treat)
Discontinuation	percentage of the population that stopped the medication of interest
Description initiation	description of the assessement of the initation outcome
Population	group size in which initiation was assessed (intention to treat)
Initiated	percentage of the population that started the medication of interest
Other
Secondary outcomes	description of the secondary outcomes of the study (if applicable)
Results 2nd outcome	description of the results of the secondary outcomes of the study (if applicable)
Author conclusion	description of the conclusion by the authors
Categorised conclusion	conclusion by the authors categorised as negative (-), neutral (0) or positive (+)
Comments	any additional comments/distinctions on the study
Abbreviations used in the output
NA	not applicable
NR	not reported

## Sheet: Extraction
Number	1st author	Title	Publicationyear	Country	Diagnosis	Population	Pop non adherent?	Medication	Setting	Channel I	Type I	Aim I	Descript I	Rationale I	Material I	Procedure I	Provider I	Dose I	Interaction I	Pilot tested?	Fidelity I	Actual I	Group	Sample size	# baseline char	Age	Age SD	% female	Adherence	Assessment PER	Outcome	MA cut off	Size ITT	Description ITT	IT0 - Yes	IT0 - No	IT0 - Cont	IT0 - SD	IT1	IT1 - Yes	IT1 - No	IT1 - Cont	IT1 - SD	IT2	IT2 - Yes	IT2 - No	IT2 - Cont	IT2 - SD	IT3
1	Abughosh	A Pharmacist Telephone Intervention to Identify Adherence Barriers and Improve Adherence Among Nonadherent Patients with Comorbid Hypertension and Diabetes in a Medicare Advantage Plan	2016	USA	DM+HT	continuously enrolled members of the Medicare prescription drug plan in Texas from January 2013 to June 2014. Patients who had a diagnosis of HTN and DM identified by ICD-9-CM codes 401 and 250 with at least 2 fills for ACEI or ARB therapy between January 2013 and October 2013 were included. Nonadherent patients between October 1, 2013, and December 31, 2013, were initially selected from the “fai…	Yes, <80%	ACEI & ARB	health care plan														control	93	99	71.87	8.39	48.04	PER + DIS	The PDC during the 6 months following the index date was calculated by dividing the total number of days covered by ACEIs or ARBs by the total number of days in the measurement period (180 days).50 If there was more than 1 prescription for an ACEI or ARB covering the same calendar day, the day was only counted once. If prescription fills for the same drug overlapped, the prescription start dates …	PDC	0.8	65	all patients (186) - switching to different drug class for treating DM and HTN (29) - stopping treatment althogether (26) = 131	0	1	NR	NR											26
1	Abughosh	A Pharmacist Telephone Intervention to Identify Adherence Barriers and Improve Adherence Among Nonadherent Patients with Comorbid Hypertension and Diabetes in a Medicare Advantage Plan	2016	USA	DM+HT	continuously enrolled members of the Medicare prescription drug plan in Texas from January 2013 to June 2014. Patients who had a diagnosis of HTN and DM identified by ICD-9-CM codes 401 and 250 with at least 2 fills for ACEI or ARB therapy between January 2013 and October 2013 were included. Nonadherent patients between October 1, 2013, and December 31, 2013, were initially selected from the “fai…	Yes, <80%	ACEI & ARB	health care plan	call	patient education, clinical pharmacist consultation	to educate, to support behaviour change, to facilitate decision making, to minimise risks and harms	A brief telephone intervention by a pharmacist to identify potential adherence barriers	to improve adherence and provide care through the pharmacist	a standardized template in order to guide the conversation with the subject, provided appropriate education, and tried to address the patient concerns (see Appendix for actual script).	a single conversation lasting about 3-5 minutes. The pharmacist also contacted the patients’ physicians or pharmacies when possible to resolve the issues discussed with the patients. The barriers identified by the pharmacist during the phone call were documented.	pharmacist	1 phone call	The approved script was tailored to fit the subjects’ responses and included an introduction, an alert to the patients that their medication was past due for a refill, and targeted questions to identify barriers to medication adherence, which were to be followed up with individualized recommendations to deal with any issues identified	NR	1	N/A	intervention	93	87	69.8	10.03	51.96	PER + DIS	The PDC during the 6 months following the index date was calculated by dividing the total number of days covered by ACEIs or ARBs by the total number of days in the measurement period (180 days).50 If there was more than 1 prescription for an ACEI or ARB covering the same calendar day, the day was only counted once. If prescription fills for the same drug overlapped, the prescription start dates …	PDC	0.8	66	all patients (186) - switching to different drug class for treating DM and HTN (29) - stopping treatment althogether (26) = 131	0	1	NR	NR											26
2	Abughosh	A Motivational Interviewing Intervention by Pharmacy Students to Improve Medication Adherence	2017	USA	DM+HT	members enrolled in a Texas-based MAP between June 2014 and December 2015; a diagnosis for DM and HTN identified through CCMS ICD-9-CM codes 250 and 401 between June 2014 and December 2014; and (c) a prescription filled for an ACEI or ARB medication during June 2014. Excluded were those that had a dementia diagnosis or ACEI/ARB CI.	Yes, <80%	ACEI & ARB	health care plan														control	250	495	68.51	10.11	60.77	PER + DIS	PDC was calculated as the number of days during the 6 months on which the ACEI/ARB was available to the participant (total days supply) divided by the total number of days in that period, which was 180 days in this study. The PDC was truncated at 1.00 by removing any days of therapy extending beyond the analysis period, with a resulting ratio between 0 and 1. ACEIs or ARBs were considered togethe…	PDC	0.8	495	The cohort consisted of 743 patients, with 248 in the intervention group and 495 in the control group. Seven patients were excluded because of missing values.	0	1	0.6042	0.1577											26
2	Abughosh	A Motivational Interviewing Intervention by Pharmacy Students to Improve Medication Adherence	2017	USA	DM+HT	members enrolled in a Texas-based MAP between June 2014 and December 2015; a diagnosis for DM and HTN identified through CCMS ICD-9-CM codes 250 and 401 between June 2014 and December 2014; and (c) a prescription filled for an ACEI or ARB medication during June 2014. Excluded were those that had a dementia diagnosis or ACEI/ARB CI.	Yes, <80%	ACEI & ARB	health care plan	call	clinical pharmacist consultation, cognitive behavioral therapy	to support behaviour change, to facilitate decision making, to support, to minimise risks and harms	6 motivational interviewing phone calls conducted by specially trained pharmacy students	to improve adherence and provide care through the pharmacist	MI training for the pharmacy students was conducted over 3 day	During the initial call, students first confirmed the diagnosis, medication name, and dosage with the patient and followed a general outline based on the Elicit-Provide-Elicit approach of MI. After each call, students recorded the date and wrote a summary of the interaction with the patient, documenting the main barriers identified in the conversation and the plan made with the patient to achieve…	pharmacy student	6 phone calls	Using MI, the students helped patients identify barriers and helped guide the patient to develop a plan to deal with these barriers. They provided encouragement and reinforced with the patient strategies discussed in the previous calls.	NR	0.146028	N/A	intervention	250	248	72.35	10.01	39.23	PER + DIS	PDC was calculated as the number of days during the 6 months on which the ACEI/ARB was available to the participant (total days supply) divided by the total number of days in that period, which was 180 days in this study. The PDC was truncated at 1.00 by removing any days of therapy extending beyond the analysis period, with a resulting ratio between 0 and 1. ACEIs or ARBs were considered togethe…	PDC	0.8	248	The cohort consisted of 743 patients, with 248 in the intervention group and 495 in the control group. Seven patients were excluded because of missing values.	0	1	0.6348	0.133											26
3	Choudhry	Effect of a Remotely Delivered Tailored Multicomponent Approach to Enhance Medication Taking for Patients With Hyperlipidemia, Hypertension, and Diabetes	2018	USA	DM + CVD	at least 18 and younger than 85 years of age who filled a relevant prescription medication, had evidence of poor or worsening disease control for at least 1 of these conditions, andwere nonadherent to the prescribed therapy for their uncontrolled conditions.	Yes, <80%	medication for A1C, BP, or LDL cholesterol	health care plan														control	2000	2040	59.2	11.5	44.951	PER	meanproportion of days covered over the 12months after randomization using the “average of averages” approach	PDC	0.8	2040	intention‐to‐treat principles among all randomized patients	0	1	57.2	18.6
3	Choudhry	Effect of a Remotely Delivered Tailored Multicomponent Approach to Enhance Medication Taking for Patients With Hyperlipidemia, Hypertension, and Diabetes	2018	USA	DM + CVD	at least 18 and younger than 85 years of age who filled a relevant prescription medication, had evidence of poor or worsening disease control for at least 1 of these conditions, andwere nonadherent to the prescribed therapy for their uncontrolled conditions.	Yes, <80%	medication for A1C, BP, or LDL cholesterol	health care plan	call	patient education, medication regimen management, clinical pharmacist consultation, cognitive behavioral therapy, medication taking reminders	to educate, to support behaviour change, to teach skills, to facilitate decision making, to support, to minimise risks and harms, to improve health care quality	individually tailored telephone consultation conducted by a staff clinical pharmacist and worked with the patient to develop a shared plan to improve adherence and disease control	many interventions do not adequately address each individual’s unique barriers to adherence and/or only do so at a single point intime. many have not beenwidely adopted because of the substantial human resources required to sustain them	trained clinical pharmacists, messaging system, electronic communication between healthcare providers	an individually tailored telephone consultation. Thestrategieswere tailoredtopatients’ activation leveland their identified adherence barrier(s) and included (1) structured consultation reports sent to patients’ primary care physicianswith recommendations for modifying treatment regimens and coordinating care, (2) strategies to promote adherence including text messages and pillboxes, and (3) foll…	pharmacist	single call plus variable follow up	individually tailored telephone consultation	One health center will have been selected for pilot testing the intervention	0.524534	N/A	intervention	2000	2038	60.4	11.7	45.3386	PER	meanproportion of days covered over the 12months after randomization using the “average of averages” approach	PDC	0.8	2038	intention‐to‐treat principles among all randomized patients.	0	1	57	18
4	Cizmic	Impact of interactive voice response technology on primary adherence to bisphosphonate therapy: a randomized controlled trial	2015	USA	osteoporosis	Adults, aged 18 years and older, with a new oral bisphosphonate prescription for osteoporosis or osteopenia, which was not purchased within 14–20 days of being ordered, were included. A prescription was defined as new if the patient had not received an oral or intravenous bisphosphonate within the previous 12 months.	No	bisphosphonates	health care plan				Usual care patients (control group) did not receive the phone call or letter.										control	121	118	71.5	10.6	94.9153	INI + PER	The MPR was calculated by dividing the total medication days’ supply purchased within 180 days of the initial prescription purchase date by 180 days, Btrimming the end^ of purchases made near the end of the 180-day period when indicated to avoid overestimating adherence.	PDC	0.8	36	For patients purchasing at least one prescription and with at least 6 months continuous membership following enrollment, secondary adherence was measured by calculating the medication possession ratio (MPR)	NA	NA	NA	NA											26
4	Cizmic	Impact of interactive voice response technology on primary adherence to bisphosphonate therapy: a randomized controlled trial	2015	USA	osteoporosis	Adults, aged 18 years and older, with a new oral bisphosphonate prescription for osteoporosis or osteopenia, which was not purchased within 14–20 days of being ordered, were included. A prescription was defined as new if the patient had not received an oral or intravenous bisphosphonate within the previous 12 months.	No	bisphosphonates	health care plan	IVR	patient education, medication-taking reminders	to educate, to minimise risks and harms	interactive voice response focused on known reasons why patients do not initiate therapy and highlighted the benefits and risks of therapy	Interventions that address these concerns and improve adherence will play a key role in improving clinical and cost-related outcomes.	interactive voice response (IVR) phone call (Online supplement – IVR Phone Call Script) & a letter (Online Supplement – Letter).	contacted on the day of enrollment by an automated interactive voice response (IVR) phone call. If no one answered, a voicemail message instructed the patient to contact a toll-free number to retrieve the message. Patients could choose to be transferred to the mail order pharmacy to fill the prescription and could also indicate if the prescription had already been purchased at a non-KPCO pharmacy…	system	single IVR plus letter	including an option to hear additional medication information that explained and quantified the benefits and risks in more detail. Patients could choose to be transferred to the mail order pharmacy to fill the prescription and could also indicate if the prescription had already been purchased at a non-KPCO pharmacy by pressing a number on their phone.	NR	1	N/A	intervention	121	127	71.4	10.9	90.625	INI + PER	The MPR was calculated by dividing the total medication days’ supply purchased within 180 days of the initial prescription purchase date by 180 days, Btrimming the end^ of purchases made near the end of the 180-day period when indicated to avoid overestimating adherence.	PDC	0.8	62	For patients purchasing at least one prescription and with at least 6 months continuous membership following enrollment, secondary adherence was measured by calculating the medication possession ratio (MPR)	NA	NA	NA	NA											26
5	Claborn	Pilot study examining the efficacy of an electronic intervention to promote HIV medication adherence	2014	USA	HIV	Patients were eligible for enrollment in the trial if they were (1) infected with HIV, (2) at least 18 years of age, (3) currently prescribed a HAART regimen, and (4) reported adherence <95%.	Yes, <95%	HAART	outpatient community health center				TAU condition consisted of routine care for patients based on the current Department of Health and Human Services treatment guidelines for adults with HIV/AIDS. Adherence was assessed at the initial appointment accompanied with detailed counseling by a pharmacist or pharmacy student. Adherence was assessed by the physician at each clinic visit.								0.98		control	50	50	42	9.47	14	PER	Self-reported adherence to HIV medications was assessed using the AACTG Medication Adherence Questionnaire. Adherence was calculated by averaging the total number of pills taken over four days divided by the total number of pills prescribed.	AACTG	0.75	50	NR	0.808511	0.191489	0.8081	0.2641	4	0.8125	0.1875	0.814	0.2521
5	Claborn	Pilot study examining the efficacy of an electronic intervention to promote HIV medication adherence	2014	USA	HIV	Patients were eligible for enrollment in the trial if they were (1) infected with HIV, (2) at least 18 years of age, (3) currently prescribed a HAART regimen, and (4) reported adherence <95%.	Yes, <95%	HAART	outpatient community health center	e-training	patient education, cognitive behavioral therapy	to educate, to support behaviour change, to teach skills, to facilitate decision making, to support, to minimise risks and harms	eLifeSteps intervention was a single-session, self-paced multimedia intervention	efficacious adherence promotion interventions computerised and combined	modeled after the Life Steps protocol developed by Safren et al. (2001)	a single-session, selfpaced multimedia intervention	system	walkthrough in 33 - 90 minutes	It incorporated videos and a quiz to assess user comprehension of information, provided navigational tools to guide participants throughout the program, and included an accompanying workbook to encourage active participation (see Table 1).	modeled after the Life Steps protocol developed by Safren et al.	0.914894	N/A	intervention	50	47	43.7	10.19	19.1	PER	Self-reported adherence to HIV medications was assessed using the AACTG Medication Adherence Questionnaire. Adherence was calculated by averaging the total number of pills taken over four days divided by the total number of pills prescribed.	AACTG	0.75	47	NR	0.617021	0.382979	0.672	0.3429	4	0.744681	0.255319	0.8053	0.2629
6	Marquez Contreras	Specific hypertension smartphone app to improve medication adherence in hypertension: a clusterrandomized trial	2018	Spain	HT	Outpatients aged over 18 years diagnosed with mildmoderate hypertension, in treatment with an antihypertensive tablet at least 1 month before its inclusion	No	anti-hypertensives	primary care														control	77	75	57.08	10	52	PER	adherence percentage = total number of tablets taken / total number of tablets that should have been taken x 100	MEMS	0.8	75																26
6	Marquez Contreras	Specific hypertension smartphone app to improve medication adherence in hypertension: a clusterrandomized trial	2018	Spain	HT	Outpatients aged over 18 years diagnosed with mildmoderate hypertension, in treatment with an antihypertensive tablet at least 1 month before its inclusion	No	anti-hypertensives	primary care	app	medication taking reminders, incentives to promote adherence	to educate, to support behaviour change, to teach skills, to support	ALERHTA app with the aim of promoting health education in HTA and reminder both appointments and medication intake time	patients can identify the benefits of a medication reminder and recognize that selfmonitoring their blood pressure could be empowering their understanding of the condition and improve interactions with their general practitioners	ALEHRTA app	After the patients downloaded the application, the physician instructed the on how to use it and they were given, in addition, the operating instructions of the APP in writing. The App allows you to record personal data, recommended BP levels as objectives, record the doctor's advice about the prescribed treatment, the posology, set reminder alarms, set a calendar of appointments or events, and r…	system	variable	interact with the app to set own treatment goals	NR	NR	N/A	intervention	77	73	57.7	9	52.1	PER	adherence percentage = total number of tablets taken / total number of tablets that should have been taken x 100	MEMS	0.8	73																26
7	Cote	Web-Based Tailored Intervention to Support Optimal Medication Adherence Among Kidney Transplant Recipients: Pilot Parallel-Group Randomized Controlled Trial	2018	Canada	kidney transplant	patients had to be at least 18 years old, be on immunosuppressive medication, and have internet access. Anyone with an uncontrolled psychiatric or cognitive condition was excluded from the study.	No	immunosuppressants	hospital														control	35	35	51.37	11.99	37.1429	PER	Immunosuppressant Therapy Adherence Instrument is a 4-item scale with a potential score range of 0 (very poor adherence) to 12 (perfect adherence)	ITAI	NR	16	randomised participants minus the ones that withdrew/were lost to follow up			11.6	0.7						13			11.7	0.7	26
7	Cote	Web-Based Tailored Intervention to Support Optimal Medication Adherence Among Kidney Transplant Recipients: Pilot Parallel-Group Randomized Controlled Trial	2018	Canada	kidney transplant	patients had to be at least 18 years old, be on immunosuppressive medication, and have internet access. Anyone with an uncontrolled psychiatric or cognitive condition was excluded from the study.	No	immunosuppressants	hospital	e-training	patient education, clinical pharmacist consultation, cognitive behavioral therapy	to educate, to support behaviour change, to teach skills, to facilitate decision making, to support, to minimise risks and harms	Transplant-TAVIE was composed of three interactive Web-based sessions hosted by a virtual nurse,	This intervention is informed by social learning theory and behavior change techniques. Aside from delivering teaching, feedback, and positive reinforcement (verbal persuasion), the virtual nurse also refers to the experiences of other patients and holds them up as role models. The three sessions ensure the gradual acquisition of knowledge and abilities (skills mastery).	e-training	Over the course of sessions, users strengthened their sense of self-efficacy by developing and reinforcing self-management skills required for medication intake. The sessions aimed to help users incorporate the therapeutic regimen in their daily routine, cope with medication side effects, handle situations or circumstances that could interfere with medication intake, interact with health care pro…	system	three sessions of 20 - 30 minutes	stimulates self learning	NR	0.942857	N/A	intervention	35	35	54.03	9.75	31.4286	PER	Immunosuppressant Therapy Adherence Instrument is a 4-item scale with a potential score range of 0 (very poor adherence) to 12 (perfect adherence)	ITAI	NR	23	randomised participants minus the ones that withdrew/were lost to follow up			11.4	1						13			11.5	0.8	26
8	Ducoulombier	Contribution of Phone Follow-up to Improved Adherence to Oral Osteoporosis Treatment	2015	France	osteoporosis	patients included were women aged 50 years or more who had had a documented osteoporosis-related fracture warranting initiation of an oral antiosteoporosis treatment (other than hormone replacement therapy for menopause). They were ineligible if they previously used an osteoporosis treatment.	No	bisphosphonates & strontium ranelate	specialised clinic														control	80	85	70.48	NR	100	PER + DIS	NR	PDC	0.8	85	An intention-to-treat analysis was performed to compare the characteristic features of the patients and the outcomes in each group after randomization	NA	NA	NA	NA
8	Ducoulombier	Contribution of Phone Follow-up to Improved Adherence to Oral Osteoporosis Treatment	2015	France	osteoporosis	patients included were women aged 50 years or more who had had a documented osteoporosis-related fracture warranting initiation of an oral antiosteoporosis treatment (other than hormone replacement therapy for menopause). They were ineligible if they previously used an osteoporosis treatment.	No	bisphosphonates & strontium ranelate	specialised clinic	call	patient education	to support behaviour change, to support	bimonthly telephone follow-up to enhance patient adherence	to improve adherence	the secretaries participated in a 2-hour training session led by a rheumatologist who explained the basic principles underlying the management of osteoporosis, the types of treatments prescribed, and dosing modalities.	Two medical secretaries were in charge of calling patients in the intervention group every 2 months. The telephone interview was short (less than 10 minutes). If poor adherence was detected, the secretary encouraged the patient to consult her primary care physician.	medical secretary	6 phone calls	The main objectives of the phone calls were to motivate patients to maintain good adherence to the treatment, to detect any difficulties in compliance with the prescription using non-incriminating questions (Figure 2), and to recall the importance of continuing the treatment as prescribed, rather than just assessing adherence alone.	NR	1	N/A	intervention	80	79	70.4354	NR	100	PER + DIS	NR	PDC	0.8	79	An intention-to-treat analysis was performed to compare the characteristic features of the patients and the outcomes in each group after randomization	NA	NA	NA	NA
9	Kamal	A randomized controlled behavioral intervention trial to improve medication adherence in adult stroke patients with prescription tailored Short Messaging Service (SMS)-SMS4Stroke study	2015	Pakistan	stroke	Participants were recruited from the Neurology and Stroke Clinics at this tertiary care center. Adult, >1 month since last episode of stroke, use of at least two drugs to control risk factors of stroke.	No	preventive medication for stroke	specialised clinic				regular follow up visits (as advised by their neurologist) with their stroke neurologist. In general, these are at 1, 3, 5,9,12 months after a stroke. Each patient is provided with a telephone number that can be used to reach the stroke team in case of an emergency and each patient is also reminded of their clinic appointments 1–2 days prior via SMS and/or phone.										control	100	100	57.62	1.3	64	PER	See Morisky	MMAS	NR	79	NR			6.6	0.16						8			6.7	1.32
9	Kamal	A randomized controlled behavioral intervention trial to improve medication adherence in adult stroke patients with prescription tailored Short Messaging Service (SMS)-SMS4Stroke study	2015	Pakistan	stroke	Participants were recruited from the Neurology and Stroke Clinics at this tertiary care center. Adult, >1 month since last episode of stroke, use of at least two drugs to control risk factors of stroke.	No	preventive medication for stroke	specialised clinic	SMS	patient education, medication-taking reminders	to educate, to support behaviour change	SMS4stroke automated SMS reminders customized to their individual prescription to either patient or caregiver	inexpensive, ubiquitous and culturally acceptable tool for improving adherence in Pakistan We targeted both intentional and non-intentional adherence by providing knowledge and belief change messages and the other by cueing, nudging and reminder behavior to take medications.	automated SMS reminder system plus input for content of tekst messages (We used the Health Belief Model)	received automated SMS reminders customized to their individual prescription. The participants were required to respond to the SMS stating if they have taken their medicines. Moreover twice weekly health information SMS were also sent to the intervention group. Healthinformation SMS were customized according to medical and drug profile of every patient by the research team. The messages were desi…	system	daily SMS	The participants were required to respond to the SMS stating if they have taken their medicines.	Pilot Testing was done on 10 % of the sample size i.e., 20 participants and the intervention was also tested for smooth application and any systematic errors.	0.98	N/A	intervention	100	100	56.07	1.5	71	PER	See Morisky	MMAS	NR	83	NR			6.6	0.17						8			7.4	0.93
10	Kamal	Making prescriptions “talk” to stroke and heart attack survivors to improve adherence: Results of a randomized clinical trial (The Talking Rx Study)	2018	Pakistan	stroke + MI	18+, possession of mobile, more than 1 month since last episode of CVA or CAD	No	statins or antiplatelets	specialised clinic				participants received the usual standard of care provided for CVA and CAD patients. This primarily consists of regular follow-up visits (frequency as per patient needs) with their stroke neurologist or cardiologist. In addition, every participant whether in the intervention or the usual care group also received access to a helpline number where they could contact the research team during the stud…										control	100	98	57.7	11.1	23.4694	PER	See Morisky	MMAS	6	98	NR			6.75	1.38						13			7.38	0.99
10	Kamal	Making prescriptions “talk” to stroke and heart attack survivors to improve adherence: Results of a randomized clinical trial (The Talking Rx Study)	2018	Pakistan	stroke + MI	18+, possession of mobile, more than 1 month since last episode of CVA or CAD	No	statins or antiplatelets	specialised clinic	IVR+SMS	patient education, medication-taking reminders	to educate, to support behaviour change, to minimise risks and harms	daily Interactive Voice Response (IVR) call services, daily prescription tailored medication reminders and once weekly life style modification messages	m-Health based strategies have the potential to be an inexpensive and easily accessible tool to increase compliance and bridge the communication gap between health care providers and users.	interactive voice response (IVR) phone call & talking Rx software	participants were registered in the Talking Rx software system. The marked OMR sheet was then scanned into the Talking Rx software to directly enter patients tailored prescription in the software. Once the software received the prescription, the data was transferred to the central program of IVR and participants received a welcome test message which showed successful activation of IVR services ta…	system	daily messages	The participants had a choice to listen to each subcategory serially, or targeted information as desired, once or multiple times	The content of the IVR was systematically developed by a qualified pharmacist and clinical team, based on evidence-based guidelines and recommendations and input by patients who had survived CVA and CAD via iterative qualitative assessments. The content was reviewed and expert validated by a team of stroke neurologist and cardiologist to authenticate its relevance and clarity.	0.84		intervention	100	99	59.1	11.6	28.5714	PER	See Morisky	MMAS	6	99	NR			6.62	1.29						13			7.41	0.78
11	Kessler	Partners and Alerts in Medication Adherence: A Randomized Clinical Trial	2018	USA	CVD	at least 18 years of age, were CVS Health employees, had a current statin prescription with a (MPR) of less than 80%, and had the ability to access the Internet.	Yes, <80%	statins	health care plan				(1) a control arm (wireless pill bottle only)										control	40	34	53.85	9.1	52.9412	PER	binary indicator of adherence for each participant-day of the study measured by wireless pill bottle openings. Results were reported both as total adherence percentages (the average of the daily adherence indicators over the entire study period) and as odds ratios (ORs) of daily adherence (yes/no) for each intervention arm compared to the control arm.	MEMS	NR	34	randomised minus withdrawal, different insurance (exclusion criterion) and failure to set up system															26
11	Kessler	Partners and Alerts in Medication Adherence: A Randomized Clinical Trial	2018	USA	CVD	at least 18 years of age, were CVS Health employees, had a current statin prescription with a (MPR) of less than 80%, and had the ability to access the Internet.	Yes, <80%	statins	health care plan	device	medication taking reminders	to support behaviour change, to teach skills	(3) an alert arm, in which a participant received a wireless pill bottle with an automated alert message if the participant failed to take the pill on the previous day and on one or both of the 2 days before that	The deployment of passive reminder devices, such as pill boxes, has little impact on adherence, suggesting that additional motivation or more active reminders are needed	wireless pill bottle + messaging system	Participants in all arms received electronic pill bottles. Daily bottle openings were passively recorded through a cellular network and transmitted to the study platform, Way to Health. Those in the partner or partner + alert arm were asked to identify up to three potential MAPs. All participants and MAPs selected how they preferred to receive communications (and alerts) from the study: email, te…	system	variable	feedback loop of intake behaviour	NR		N/A	intervention	40	51	52.31	10.1	35.2941	PER	binary indicator of adherence for each participant-day of the study measured by wireless pill bottle openings. Results were reported both as total adherence percentages (the average of the daily adherence indicators over the entire study period) and as odds ratios (ORs) of daily adherence (yes/no) for each intervention arm compared to the control arm.	MEMS	NR	51	randomised minus withdrawal, different insurance (exclusion criterion) and failure to set up system															26
11	Kessler	Partners and Alerts in Medication Adherence: A Randomized Clinical Trial	2018	USA	CVD	at least 18 years of age, were CVS Health employees, had a current statin prescription with a (MPR) of less than 80%, and had the ability to access the Internet.	Yes, <80%	statins	health care plan	device	medication taking reminders	to support behaviour change, to teach skills, to support	(4) a partner + alert arm, in which participants received a wireless pill bottle and were asked to invite a MAP. Both the participant and a fully enrolled MAP received an automated alert message if the participant failed to take the pill on the previous day and on one or both of the 2 days before that	The deployment of passive reminder devices, such as pill boxes, has little impact on adherence, suggesting that additional motivation or more active reminders are needed. Behavioral economics has shown that social forces can also motivate people to engage in beneficial actions like medication adherence	wireless pill bottle + messaging system + caregiver	Participants in all arms received electronic pill bottles. Daily bottle openings were passively recorded through a cellular network and transmitted to the study platform, Way to Health. Those in the partner or partner + alert arm were asked to identify up to three potential MAPs. All participants and MAPs selected how they preferred to receive communications (and alerts) from the study: email, te…	system + caregiver	variable	feedback loop of intake behaviour & social support	NR	0.2	N/A	intervention	40	46	56.57	8.11	39.1304	PER	binary indicator of adherence for each participant-day of the study measured by wireless pill bottle openings. Results were reported both as total adherence percentages (the average of the daily adherence indicators over the entire study period) and as odds ratios (ORs) of daily adherence (yes/no) for each intervention arm compared to the control arm.	MEMS	NR	46	randomised minus withdrawal, different insurance (exclusion criterion) and failure to set up system															26
12	Kooij	Effects of Telephone Counseling Intervention by Pharmacists (TelCIP) on Medication Adherence	2016	Netherlands	chronic	community pharmacies in the Netherlands, both in rural and urban areas.	No	bisphosphonates, RAS-inhibitors & statins	primary care				Professional guidelines emphasize that patients receive both written and oral information at the start of pharmacotherapy. In practice this is mostly done by a pharmacy technician. The first dispensing provides medication for a maximum of 2 weeks. Guidelines recommend that at the first refill, patients are asked about their experiences with the medication. If necessary, additional information or …										control	1350	2914	61.3362	13.177	53.3974	PER + DIS	The MPRm was calculated by dividing the total number of days’ supply of a drug, excluding the last supply, by the number of days between the first and the last dispensing or first discontinuation date within the year after start, whichever came first.The number of days supplied was calculated by dividing quantity dispensed by the prescribed daily dose.In case of missing dosing instructions, the i…	PDC	0.8	2914	The primary analysis was based on the intention to treat (ITT) principle and the four medication classes were pre-defined subgroups	NA	NA	NA	NA
12	Kooij	Effects of Telephone Counseling Intervention by Pharmacists (TelCIP) on Medication Adherence	2016	Netherlands	chronic	community pharmacies in the Netherlands, both in rural and urban areas.	No	bisphosphonates, RAS-inhibitors & statins	primary care	call	patient education, clinical pharmacist consultation, cognitive behavioral therapy	to educate, to support behaviour change, to minimise risks and harms	telephone counseling intervention 7–21 days after the start of therapy	Guidelines recommend counseling by pharmacists to improve medication adherence, especially at the start of therapy	The call was supported by a pre-tested interview protocol aimed at addressing the following subjects: (1)need for information; (2)actual medication intake behavior; (3)practical barriers including side effects; (4)perceptual barriers including concerns or low necessity beliefs. The protocol was medication class specific (Kooy et al.,2014).	the pharmacist contacted patients by telephone between 7 and 21 days after the first prescription. On average the call lasted 8.3min [SD 4.4] and the average preparation time was 6.2 min (4.7).	Pharmacists were responsible for 36% of the calls, pharmacy practitioners for 43% and technicians for 17%.	1 phone call	Main goal of this call was to improve adherence and addressed the following subjects: (1)need for information; (2)actual medication intake behavior; (3)practical barriers including side effects; (4)perceptual barriers including concerns or low necessity beliefs.	The call was supported by a pre-tested interview protocol	0.644648		intervention	1350	2008	62.5848	12.4796	54.9801	PER + DIS	The MPRm was calculated by dividing the total number of days’ supply of a drug, excluding the last supply, by the number of days between the first and the last dispensing or first discontinuation date within the year after start, whichever came first.The number of days supplied was calculated by dividing quantity dispensed by the prescribed daily dose.In case of missing dosing instructions, the i…	PDC	0.8	2008	The primary analysis was based on the intention to treat (ITT) principle and the four medication classes were pre-defined subgroups	NA	NA	NA	NA
13	Levine	Transplant surgery enters a new era: Increasing immunosuppressive medication adherence through mobile apps and smart watches	2019	USA	kidney transplant	patients >18 years who received deceased or living donor renal transplant, simultaneous pancreas e kidney transplant (SPK), or liver-kidney transplant at Montefiore Medical Center	No	immunosuppressants	hospital														control	NR	50	53	NR	28	PER	Adherence was compared using the coefficient of variability (CV) = (standard deviation/mean tacrolimus)*100	serum level	NR	50						4			31.7		13			32.8
13	Levine	Transplant surgery enters a new era: Increasing immunosuppressive medication adherence through mobile apps and smart watches	2019	USA	kidney transplant	patients >18 years who received deceased or living donor renal transplant, simultaneous pancreas e kidney transplant (SPK), or liver-kidney transplant at Montefiore Medical Center	No	immunosuppressants	hospital	app	patient education, medication taking reminder	to educate, to teach skills, to support	Transplant Hero an interactive alarm to remind patients to take their medications as well as provide educational content.	thus comprise the three realms of interventions mentioned previously to coalesce into increased medication adherence: educational, affective, and behavioral	Transplant Hero application	Users were randomly offered either the mobile app or the mobile app in addition to a wearable smart watch	system	NR	interactive alarm and to remind patients to take their medications as well as provide educational content	NR	NR	N/A	intervention	NR	38	52	NR	35.9	PER	Adherence was compared using the coefficient of variability (CV) = (standard deviation/mean tacrolimus)*100	serum level	NR	38						4			30.4		13			33
13	Levine	Transplant surgery enters a new era: Increasing immunosuppressive medication adherence through mobile apps and smart watches	2019	USA	kidney transplant	patients >18 years who received deceased or living donor renal transplant, simultaneous pancreas e kidney transplant (SPK), or liver-kidney transplant at Montefiore Medical Center	No	immunosuppressants	hospital	app+smartwatch	patient education, medication taking reminder	to educate, to teach skills, to support	Transplant Hero an interactive alarm to remind patients to take their medications as well as provide educational content. a wearable smart watch that connected through Bluetooth was used for this study to display the reminder notifications.	thus comprise the three realms of interventions mentioned previously to coalesce into increased medication adherence: educational, affective, and behavioral	Transplant Hero application, Pebble smartwatch	Users were randomly offered either the mobile app or the mobile app in addition to a wearable smart watch	system	NR	interactive alarm and to remind patients to take their medications as well as provide educational content	NR	NR	N/A	intervention	NR	20	50	NR	25	PER	Adherence was compared using the coefficient of variability (CV) = (standard deviation/mean tacrolimus)*100	serum level	NR	20						4			35.5		13			33.8
14	Lyons	The Medicines Advice Service Evaluation (MASE): a randomised controlled trial of a pharmacist-led telephone based intervention designed to improve medication adherence	2016	UK	DM-II	Patients prescribed at least one oral medication for type two diabetes and/or lipid regulation were recruited through ‘Pharmacy2U’	No	anti-diabetics, lipid-lowering drugs	primary care				the control group continued to receive their existing dispensing service, ordering prescribed medications online or by telephone, and having prescriptions delivered to their address. Patients ordering by telephone speak to customer care staff, although there were no restrictions on their ability to contact the pharmacist if they wished to. The pharmacy does not provide automatic refills but does …										control	306	337	69.9	10.1	43.9169	PER	This instrument records the amount of each medication prescribed, and participants were asked to report how much of each they missed in the previous 7 days, to allow calculation of an adherence rate, either for one medicine individually or overall. The DAMS also includes a question to determine if any non-adherence reported is intentional, unintentional or both	DAMS	0.9	337	all randomised participants	0.872404	0.127596			4	0.79822	0.20178								26
14	Lyons	The Medicines Advice Service Evaluation (MASE): a randomised controlled trial of a pharmacist-led telephone based intervention designed to improve medication adherence	2016	UK	DM-II	Patients prescribed at least one oral medication for type two diabetes and/or lipid regulation were recruited through ‘Pharmacy2U’	No	anti-diabetics, lipid-lowering drugs	primary care	call	clinical pharmacist consultation, medication taking reminders	to educate, to support behaviour change, to support, to minimise risks and harms	Medicines Advice Service intervention is a pharmacist-led service comprised of 2 telephone consultations 4 - 6 weeks apart, a written summary and medicines reminder chart.	Leventhal’s Self Regulatory Model (SRM), incorporating the Necessity-Concerns Framework (NCF). This approach recognises that adherence to medication is influenced by each individual’s beliefs about their condition and treatment, as well as their experience of it	pharmacist training, medicines reminder chart	The telephone consultations (4-6 weeks apart) followed a semistructured condition-specific interview guide. The pharmacist recorded any problems or concerns identified, and interventions provided, on a specially designed page on the pharmacy database. If the patient identified no particular issues, the pharmacist reinforced the importance of continuing to adhere to the prescribed medication regim…	pharmacist	two calls (median 22 mins total)	Consultations aimed to identify any particular problems or concerns that the patient may be having. Although consultations were designed to specifically target issues related to medication adherence and the interview guide was designed to focus on the medicines used in the selection criteria, the emphasis could be tailored to individuals’ specific needs, and a holistic approach was encouraged, ta…	Yes, existing NMS intervention	0.911765		intervention	306	340	69.9	9.2	39.1176	PER	This instrument records the amount of each medication prescribed, and participants were asked to report how much of each they missed in the previous 7 days, to allow calculation of an adherence rate, either for one medicine individually or overall. The DAMS also includes a question to determine if any non-adherence reported is intentional, unintentional or both	DAMS	0.9	340	all randomised participants	0.870588	0.129412			4	0.885294	0.114706								26
15	Mira	A Spanish Pillbox App for Elderly Patients Taking Multiple Medications: Randomized Controlled Trial	2014	Spain	chronic	multimorbid patients taking multiple medications, older than 65 years, with a Barthel [38] score of more than 60, living in their own home, and able to manage the administration of their medication at home.	No	all medication allowed	primary care				Those in the control group received oral and written information regarding the main risks related to their medications and the most common errors of patients when taking medications.										control	51	49	72.9	6	47.9167	PER	See Morisky	MMAS-4	NR	48	NR			7.2	0.9						13			7.3	0.7
15	Mira	A Spanish Pillbox App for Elderly Patients Taking Multiple Medications: Randomized Controlled Trial	2014	Spain	chronic	multimorbid patients taking multiple medications, older than 65 years, with a Barthel [38] score of more than 60, living in their own home, and able to manage the administration of their medication at home.	No	all medication allowed	primary care	app	patient education, medication-taking reminders	to educate, to support behaviour change, to teach skills, to facilitate communication, to support	A tablet-based medication self-management app (called ALICE) was designed to help patients to remember to take all their medications at the correct doses, distinguish between drugs to avoid confusions, avoid known potential interactions and common errors in use of the medications, and know how to properly store the medications.	The complexity of treatment regimens can lead to an accumulation of medications, confusion because medications look similar, and a lack of coordination between the different levels of care. Patients’ intrinsic factors (eg, cognitive impairment and false beliefs regarding some drugs) have been also cited among the most common causes of nonadherence and of involuntary errors related to taking medic…	The ALICE app has the following features: a user-friendly interface to introduce text and images; various medication reminder alerts and messages for patients, including sounds or flashing and also messages sent to relatives or caregivers; and a complete list for the caregivers of all prescriptions regardless of the number of doctors involved including a summary of patient adherence behavior.	Participants in the experimental group were given a tablet with the ALICE app installed and personalized according to the medications they had been prescribed as listed in their medical record. Patients in this group attended individual sessions of up to 2 hours to be shown how to use the app. During the study period, patients from the experimental group had a contact telephone number for any que…	system	daily app usage	The ALICE app reports medications the patient must take in a day and reports medicines that the patient has forgotten to take that day.	The app design was based on suggestions extracted from 3 nominal groups with a total of 23 patients and a focus group with 7 professionals (3 physicians and 4 pharmacists).	NR	N/A	intervention	51	51	70.9	8	41.1765	PER	See Morisky	MMAS-4	NR	51	NR			6.6	1.2						13			7.4	0.9
16	Montalescot	Educational Impact on Apixaban Adherence in Atrial Fibrillation (the AEGEAN STUDY): A Randomized Clinical Trial	2019	Europe	AF	Patients with newly diagnosed or existing documented NVAF or atrial flutter, and a CHADS2 score ≥ 1 were eligible.	No	apixaban	hospital														control	556	583	72.6	8.9	39.7942	PER	(the proportion of days adhering to the prescribed regimen) at 24 weeks, assessed using an EMD. The secondary outcome of the study was implementation adherence to the dosing regimen at 48 weeks.	MEMS	0.8	583	all randomised participants	NA	NA	NA	NA											24
16	Montalescot	Educational Impact on Apixaban Adherence in Atrial Fibrillation (the AEGEAN STUDY): A Randomized Clinical Trial	2019	Europe	AF	Patients with newly diagnosed or existing documented NVAF or atrial flutter, and a CHADS2 score ≥ 1 were eligible.	No	apixaban	hospital	e-training	patient education, clinical pharmacist consultation, medication taking reminder	to educate, to support behaviour change, to teach skills, to support, to minimise risks and harms	education program consisting of (1) a patient education booklet; (2) one or more of the reminder tools chosen at the patient’s discretion; and (3) access to a virtual (telephone) clinic	Dedicated educational interventions aim to improve adherence by improving patients’ understanding of NVAF, goals of treatment, and risks associated with non-adherence	education booklet; reminder tools : key ring, short message service alert on mobile phone, or smartphone application; and (3) a virtual clinic utilizing staff from an existing anticoagulant clinic	Patients were called by the virtual clinic within 1 week of randomization to ensure they had correctly understood the disease, rationale for anticoagulant treatment, and importance of adherence. They were also given general information and advice regarding anticoagulant treatment, information on symptoms of bleeding or thromboembolic events, and a toll-free number for further questions. Follow-up…	system	NR	interactive calls	NR	0.956822	N/A	intervention	556	579	73.1	9.1	40.4145	PER	(the proportion of days adhering to the prescribed regimen) at 24 weeks, assessed using an EMD. The secondary outcome of the study was implementation adherence to the dosing regimen at 48 weeks.	MEMS	0.8	579	all randomised participants	NA	NA	NA	NA											24
16	Montalescot	Educational Impact on Apixaban Adherence in Atrial Fibrillation (the AEGEAN STUDY): A Randomized Clinical Trial	2019	Europe	AF	Patients with newly diagnosed or existing documented NVAF or atrial flutter, and a CHADS2 score ≥ 1 were eligible.	No	apixaban	hospital	e-training	patient education, clinical pharmacist consultation, medication taking reminder	to educate, to support behaviour change, to teach skills, to support, to minimise risks and harms	education program consisting of (1) a patient education booklet; (2) one or more of the reminder tools chosen at the patient’s discretion; and (3) access to a virtual (telephone) clinic	Dedicated educational interventions aim to improve adherence by improving patients’ understanding of NVAF, goals of treatment, and risks associated with non-adherence	education booklet; reminder tools : key ring, short message service alert on mobile phone, or smartphone application; and (3) a virtual clinic utilizing staff from an existing anticoagulant clinic	Patients were called by the virtual clinic within 1 week of randomization to ensure they had correctly understood the disease, rationale for anticoagulant treatment, and importance of adherence. They were also given general information and advice regarding anticoagulant treatment, information on symptoms of bleeding or thromboembolic events, and a toll-free number for further questions. Follow-up…	system	NR	interactive calls	NR	NR	N/A	intervention	278					PER	(the proportion of days adhering to the prescribed regimen) at 24 weeks, assessed using an EMD. The secondary outcome of the study was implementation adherence to the dosing regimen at 48 weeks.	MEMS
17	Morawski	Association of a Smartphone Application With Medication Adherence and Blood Pressure Control The MedISAFE-BP Randomized Clinical Trial	2018	USA	HT	individuals ages 18 to75 years with a systolic blood pressure of 140mmHg or greater receiving treatmentwith at least 1, but no more than 3, first-line antihypertensive medications. We excluded patients prescribed 4 or more antihypertensive medications, those on dialysis, or those whose blood pressure was greater than 180/120 mm Hg.We also excluded individuals who were unable to understand written…	No	thiazide, calcium channel blocker, β-blocker, angiotensin- converting enzyme inhibitor, or angiotensin receptor blocker	online				The control arm did not receive any intervention.										control	185	202	52.4	10.1	62.8713	PER	See Morisky	MMAS	NR	202	all randomised participants minus the ones that withdrew			5.7	1.8						12			5.7	1.8
17	Morawski	Association of a Smartphone Application With Medication Adherence and Blood Pressure Control The MedISAFE-BP Randomized Clinical Trial	2018	USA	HT	individuals ages 18 to75 years with a systolic blood pressure of 140mmHg or greater receiving treatmentwith at least 1, but no more than 3, first-line antihypertensive medications. We excluded patients prescribed 4 or more antihypertensive medications, those on dialysis, or those whose blood pressure was greater than 180/120 mm Hg.We also excluded individuals who were unable to understand written…	No	thiazide, calcium channel blocker, β-blocker, angiotensin- converting enzyme inhibitor, or angiotensin receptor blocker	online	app	medication taking reminders	to support behaviour change, to teach skills, to support	MediSafe app	we sought to evaluate the association of medication adherence and blood pressure control with a “standalone” smartphone app	MediSafe app	Participantswere recruited through online patient communities, social media, pertinent mobile apps, and targeted advertisements. Potentially eligible individuals were then mailed a Bluetooth-enabled blood pressure monitor as well as instructions. If an individual’s average systolic blood pressure was confirmed to be greater than 140mmHg, but also less than 180/120mmHg, they were enrolled and rand…	system	daily app usage	the app provides alerts to remind patients when it is time for them to take medications and generates weekly adherence reports. Second, theappalso allowsfor trackingof biometric measurements. Finally, users can designate a “Medfriend” who is granted access to the patient’s medication taking history, receives alerts when doses are missed, and can provide peer support.	This app has received the highest usability rating among medication adherence smartphone apps in several reviews.	0.9	N/A	intervention	185	209	51.7	10.5	57.4163	PER	See Morisky	MMAS	NR	209	all randomised participants minus the ones that withdrew			6	1.8						12			6.3	1.6
18	O'connor	Randomized Trial of Telephone Outreach to Improve Medication Adherence and Metabolic Control in Adults With Diabetes	2014	USA	DM	they were 18–75 years of age; 2) they met study criteria for diabetes before study enrollment; 3) they had received clinical care at a designated clinic or medical center involved in this study for at least 15 months before study enrollment; and 4) they were prescribed a new class of medication (not filled in the past 180 days)	No	medication for A1C, BP, or LDL cholesterol	health care plan														control	NR	1158	62.04	13.37	51.0656	INI + PER	The MPR denominator was the number of days between the first prescription fill for the new medication and the last day of supplied drug from the last prescription fill for the new medication; the numerator was defined as the number of days of medication supplied in all fills in the denominator time period.	PDC	NR	682	the intent-to-treat analysis that included all randomized subjects	NA	NA	NA	NA											26
18	O'connor	Randomized Trial of Telephone Outreach to Improve Medication Adherence and Metabolic Control in Adults With Diabetes	2014	USA	DM	they were 18–75 years of age; 2) they met study criteria for diabetes before study enrollment; 3) they had received clinical care at a designated clinic or medical center involved in this study for at least 15 months before study enrollment; and 4) they were prescribed a new class of medication (not filled in the past 180 days)	No	medication for A1C, BP, or LDL cholesterol	health care plan	call	patient education, cognitive behavioral therapy, medication taking reminders	to educate, to support behaviour change	a single protocol-structured telephone call from an interventionist	the need for more costeffective, sustainable intervention strategies which must be balanced against the need for interventions that are potent enough to achieve their aims. low-intensity, well-timed telephone contact may improve primary adherence to statins or other medications.	this protocol was modified from one that was effectively used in a prior study (15,16)	The calls were designed to last a median time of ,5 min, and up to three call attempts were made to reach each intervention patient. Most intervention telephone calls occurred within 2–6 weeks after the prescription date.	a nurse health manager (1 site); diabetes educator or diabetes educator trainee (1 site); or pharmacist (2 sites)	1 phone call	If the patient was taking the new medication as prescribed, positive reinforcement was provided. If the new medication prescription had not been filled, or was filled but the patient was not taking the medication as directed, the interventionist probed for reasons for nonadherence and worked with the patient to identify and resolve barriers to adherence.	this protocol was modified from one that was effectively used in a prior study	0.461475	N/A	intervention	NR	1220	61.67	13.03	53.1088	INI + PER	The MPR denominator was the number of days between the first prescription fill for the new medication and the last day of supplied drug from the last prescription fill for the new medication; the numerator was defined as the number of days of medication supplied in all fills in the denominator time period.	PDC	NR	729	the intent-to-treat analysis that included all randomized subjects	NA	NA	NA	NA											26
19	Reese	Two Randomized Controlled Pilot Trials of Social Forces to Improve Statin Adherence among Patients with Diabetes	2016	USA	DM	All participants were Humana members with diabetes of any type with poor statin adherence in the recent 12-month period, ≥18 years, reported no major statin side effects, and did not have liver disease. Participants needed regular access to a computer to receive study communications via email.	Yes, <80%	statins	health care plan				All participants could view their pill-bottle adherence in a color-coded calendar displayed on theirWay to Health account										control	NR	67	67	10	41.791	PER	adherence measured by the wireless pill bottle, calculated as the percentage of days with a bottle opening	MEMS	NR	67	NR	0.0149254	0.985075	0.58	0,49;0,74						13	NR	NR	0.75	NR
19	Reese	Two Randomized Controlled Pilot Trials of Social Forces to Improve Statin Adherence among Patients with Diabetes	2016	USA	DM	All participants were Humana members with diabetes of any type with poor statin adherence in the recent 12-month period, ≥18 years, reported no major statin side effects, and did not have liver disease. Participants needed regular access to a computer to receive study communications via email.	Yes, <80%	statins	health care plan	device	medication taking reminders	to support behaviour change	PROMOTE: adherence feedback provided by MEMS to the participant in which the participant’s adherence was compared to that of other participants	Providing individuals with information about what others are doing can be an effective motivator, particularly for poor performers who learn that they are below average on a desired action such as taking one’s medication.	GlowCap (wireless pill bottle) plus WaytoHealth platform and message of encouragement (online appendix 1)	Each Arm 1 (comparison) participant received weekly email messages comparing the individual’s statin adherence to that of other participants and specifying whether adherence was above or below the average, along with a message of encouragement tailored to his or her ranking	system	weekly email	messages customised to personal adherence behavior and tailord adherence message	NR	1	N/A	intervention	NR	67	68	10	37.3134	PER	adherence measured by the wireless pill bottle, calculated as the percentage of days with a bottle opening	MEMS	NR	67	NR	0.0149254	0.985075	0.66	0,49;0,74						13	NR	NR	0.77	NR
19	Reese	Two Randomized Controlled Pilot Trials of Social Forces to Improve Statin Adherence among Patients with Diabetes	2016	USA	DM	All participants were Humana members with diabetes of any type with poor statin adherence in the recent 12-month period, ≥18 years, reported no major statin side effects, and did not have liver disease. Participants needed regular access to a computer to receive study communications via email.	Yes, <80%	statins	health care plan	device	medication taking reminders	to support behaviour change	PROMOTE: adherence feedback provided by MEMS to the participant in which the participant’s adherence was compared to that of other participants	Providing individuals with information about what others are doing can be an effective motivator, particularly for poor performers who learn that they are below average on a desired action such as taking one’s medication.	GlowCap (wireless pill bottle) plus WaytoHealth platform	Each Arm 2 (summary) participant received an email summary of his or her adherence from the previous week.	system	weekly email	messages customised to personal adherence behavior	NR	1	N/A	intervention	NR	67	67	11	50.7463	PER	adherence measured by the wireless pill bottle, calculated as the percentage of days with a bottle opening	MEMS	NR	67	NR	0.0149254	0.985075	0.49	0,33;0,74						13	NR	NR	0.71	NR
20	Reese	Two Randomized Controlled Pilot Trials of Social Forces to Improve Statin Adherence among Patients with Diabetes	2016	USA	DM	All participants were Humana members with diabetes of any type with poor statin adherence in the recent 12-month period, ≥18 years, reported no major statin side effects, and did not have liver disease. Participants needed regular access to a computer to receive study communications via email.	Yes, <80%	statins	health care plan				All participants could view their pill-bottle adherence in a color-coded calendar displayed on theirWay to Health account										control	NR	50	67	10	46	PER	adherence measured by the wireless pill bottle, calculated as the percentage of days with a bottle opening	MEMS	NR	50	NR	0	1	0.68	0,49;0,74						13	NR	NR	0.79	NR
20	Reese	Two Randomized Controlled Pilot Trials of Social Forces to Improve Statin Adherence among Patients with Diabetes	2016	USA	DM	All participants were Humana members with diabetes of any type with poor statin adherence in the recent 12-month period, ≥18 years, reported no major statin side effects, and did not have liver disease. Participants needed regular access to a computer to receive study communications via email.	Yes, <80%	statins	health care plan	device	medication taking reminders	to support behaviour change, to support	SUPPORT: adherence feedback provided by MEMS to the caregiver in which the participant’s adherence was compared to that of other participants	if a patient’s adherence will be reported to a caregiver the patient may become more likely to adhere because the caregiver explicitly encourages him to take his medication or because the patient anticipates that the caregiver will chastise or encourage him upon learning of poor adherence.	GlowCap (wireless pill bottle) plus WaytoHealth platform and caregiver	Arm 1 (daily), each MAP received a daily email specifying whether the participant had taken the statin.	system + caregiver	daily email	messages customised to personal adherence behavior and possible interaction with caregiver	NR	0.953333	N/A	intervention	NR	50	67	10	60	PER	adherence measured by the wireless pill bottle, calculated as the percentage of days with a bottle opening	MEMS	NR	50	NR	0.02	0.98	0.58	0,49;0,74						13	NR	NR	0.73	NR
20	Reese	Two Randomized Controlled Pilot Trials of Social Forces to Improve Statin Adherence among Patients with Diabetes	2016	USA	DM	All participants were Humana members with diabetes of any type with poor statin adherence in the recent 12-month period, ≥18 years, reported no major statin side effects, and did not have liver disease. Participants needed regular access to a computer to receive study communications via email.	Yes, <80%	statins	health care plan	device	medication taking reminders	to support behaviour change, to support	SUPPORT: adherence feedback provided by MEMS to the caregiver in which the participant’s adherence was compared to that of other participants	if a patient’s adherence will be reported to a caregiver the patient may become more likely to adhere because the caregiver explicitly encourages him to take his medication or because the patient anticipates that the caregiver will chastise or encourage him upon learning of poor adherence.	GlowCap (wireless pill bottle) plus WaytoHealth platform and caregiver	Arm 2 (weekly), each MAP received a weekly email summary of the participant’s adherence the previous week	system + caregiver	weekly email	messages customised to personal adherence behavior and possible interaction with caregiver	NR	0.953333	N/A	intervention	NR	50	66	10	50	PER	adherence measured by the wireless pill bottle, calculated as the percentage of days with a bottle opening	MEMS	NR	50	NR	0.04	0.96	0.58	0,49;0,74						13	NR	NR	0.75	NR
20	Reese	Two Randomized Controlled Pilot Trials of Social Forces to Improve Statin Adherence among Patients with Diabetes	2016	USA	DM	All participants were Humana members with diabetes of any type with poor statin adherence in the recent 12-month period, ≥18 years, reported no major statin side effects, and did not have liver disease. Participants needed regular access to a computer to receive study communications via email.	Yes, <80%	statins	health care plan	device	medication taking reminders	to support behaviour change, to support	SUPPORT: adherence feedback provided by MEMS to the caregiver in which the participant’s adherence was compared to that of other participants	if a patient’s adherence will be reported to a caregiver the patient may become more likely to adhere because the caregiver explicitly encourages him to take his medication or because the patient anticipates that the caregiver will chastise or encourage him upon learning of poor adherence.	GlowCap (wireless pill bottle) plus WaytoHealth platform and caregiver	Arm 3 (missed dose), each MAP received an email notification only if the participant’s dose on the previous day was missed	system + caregiver	email if a dose is missed	messages customised to personal adherence behavior and possible interaction with caregiver	NR	0.953333	N/A	intervention	NR	50	65	9	44	PER	adherence measured by the wireless pill bottle, calculated as the percentage of days with a bottle opening	MEMS	NR	50	NR	0	1	0.58	0,49;0,74						13	NR	NR	0.75	NR
21	Reese	Automated Reminders and Physician Notification to Promote Immunosuppression Adherence Among Kidney Transplant Recipients: A Randomized Trial	2017	USA	kidney transplant	kidney(-pancreas) recipients at the Hospital of the University of Pennsylvania aged >18 years who were taking immediate-release tacrolimus	No	tacrolimus	hospital				Participants in the control group (arm 3) received a wireless pill bottle that provided no alerts and only tracked adherence.										control	40	40	49	11	40	PER	adherence measured by the pill bottle, calculated for the final 90 days of the intervention period as percentage of days with bottle openings as expected from the intended timing of daily tacrolimus dosing.	MEMS	NR	37	all participants minus the ones that did not receive the device	NA	NA	NA	NA											26
21	Reese	Automated Reminders and Physician Notification to Promote Immunosuppression Adherence Among Kidney Transplant Recipients: A Randomized Trial	2017	USA	kidney transplant	kidney(-pancreas) recipients at the Hospital of the University of Pennsylvania aged >18 years who were taking immediate-release tacrolimus	No	tacrolimus	hospital	device	medication taking reminders	to support behaviour change, to teach skills, to support	adherence monitoring with customized reminders	real-time monitoring of medication adherence by physicians and other transplantation providers may create a “social incentive” for patients to comply with their immunosuppression regimens	GlowCap (wireless pill bottle) plus WaytoHealth platform	For each participant receiving reminders (arms 1 and 2), a light on the bottle would illuminate and the cap would chime when the medication was due. Participants could select additional reminders, including texts or telephone calls with recorded messages or e-mails with a weekly adherence summary. Each participant could change their intended times of taking medication and/or reminders.	system	daily SMS/call + weelky email	Participants could select additional reminders, including texts or telephone calls with recorded messages or e-mails with a weekly adherence summary	NR	1	N/A	intervention	40	40	50	12	37.5	PER	adherence measured by the pill bottle, calculated for the final 90 days of the intervention period as percentage of days with bottle openings as expected from the intended timing of daily tacrolimus dosing.	MEMS	NR	39	all participants minus the ones that did not receive the device	NA	NA	NA	NA											26
21	Reese	Automated Reminders and Physician Notification to Promote Immunosuppression Adherence Among Kidney Transplant Recipients: A Randomized Trial	2017	USA	kidney transplant	kidney(-pancreas) recipients at the Hospital of the University of Pennsylvania aged >18 years who were taking immediate-release tacrolimus	No	tacrolimus	hospital	device	medication taking reminders	to support behaviour change, to teach skills, to support	adherence monitoring with customized reminders plus provider notification	Reminders or repeated incentives may be effective in keeping patients focused on the importance of immunosuppression adherence to future health	GlowCap (wireless pill bottle) plus WaytoHealth platform	For each participant receiving reminders (arms 1 and 2), a light on the bottle would illuminate and the cap would chime when the medication was due. Participants could select additional reminders, including texts or telephone calls with recorded messages or e-mails with a weekly adherence summary. Each participant could change their intended times of taking medication and/or reminders.For each pa…	system	daily SMS/call + weelky email + call by investigator if adherence <90%	Participants could select additional reminders, including texts or telephone calls with recorded messages or e-mails with a weekly adherence summary. The study coordinator would enter a note into the electronic medical record, copied to the participant’s transplant nephrologist and the transplantation coordinator, regarding concerns about suboptimal adherence and a summary of the call.	NR	1	N/A	intervention	40	40	50	11	42.5	PER	adherence measured by the pill bottle, calculated for the final 90 days of the intervention period as percentage of days with bottle openings as expected from the intended timing of daily tacrolimus dosing.	MEMS	NR	38	all participants minus the ones that did not receive the device	NA	NA	NA	NA											26
	Ruan	Acceptability and efficacy of interactive short message service intervention in improving HI V medication adherence in Chinese antiretroviral treatment-naïve individuals	2017	China	HIV	18+ patients from a HIV clinic in Hengyang who were on ART for no more than 3 months and had regular mobile phone access	No	HAART	specialised clinic				Patients in the control group received regular health education in the clinic, including informational pamphlets, psychological support, and personalized health education from nurses and physicians in the HIV clinic										control	NR	50	41.76	9.76	44	PER	“ART adherence” was measured using 2 approaches. The CPCRA Self-Report Questionnaire was used to determine the percentage of doses taken in the 7 days before the interview for each ARV prescribed. Participants were asked to select 1 of 5 possible responses according to the original measure: 100%, 80%, 50%, 30%, and 0%. A Visual Analog Scale (VAS) was also used to measure the medication adherence,…	VAS	0.9	47	all participants minus the ones that died or were lost to follow up	0.76	0.24	91.84	6.49											26
	Ruan	Acceptability and efficacy of interactive short message service intervention in improving HI V medication adherence in Chinese antiretroviral treatment-naïve individuals	2017	China	HIV	18+ patients from a HIV clinic in Hengyang who were on ART for no more than 3 months and had regular mobile phone access	No	HAART	specialised clinic	SMS	patient education, medication-taking reminders	to educate, to support behaviour change, to support	automated SMS reminders customized to their individual prescription	The conceptual model in this study was based on the Starks et al’s21 3-step adherence model that was formulated for the intervention program on medication adherence and within the context of tight-knit families and to address the environment of societal stigma		automated SMS reminder system and interventionist with mobile phone	system	For the first 3 months of the intervention, 5 preinstalled text messages were sent to the participants every week, while for the last 3 months of the intervention, 3 text messages were sent to the participants every week. Medication reminders were sent to the participants about half an hour before their medication time, while other messages were sent at 8 pm.	all text messages sent through the working phones of interventionists, allowing the participants to reply to the text messages when needed. The participants were instructed that they could text back any questions or comments to the interventionists.	The SMS intervention was designed and planned in consultation with investigators, clinic staff, patients and families regarding the content, frequency, and scheduling of the tekst messages.	0.98	N/A	intervention	NR	50	38.9	9.81	38	PER	“ART adherence” was measured using 2 approaches. The CPCRA Self-Report Questionnaire was used to determine the percentage of doses taken in the 7 days before the interview for each ARV prescribed. Participants were asked to select 1 of 5 possible responses according to the original measure: 100%, 80%, 50%, 30%, and 0%. A Visual Analog Scale (VAS) was also used to measure the medication adherence,…	VAS	0.9	47	all participants minus the ones that died or were lost to follow up	0.88	0.12	91.32	8.57											26
22	Svendsen	An App Supporting Psoriasis Patients Improves Adherence to Topical Treatment: A randomised controlled trial	2018	Denmark	psoriasis	patients between 18 and 75 years of age who owned a smartphone or had skills for the use of a smartphone provided by the investigator, who were diagnosed with mild-to-moderate psoriasis, and who were candidates for topical treatment with Cal/BD cutaneous foam.	No	calcipotriol/betamethasone dipropionate	hospital														control	64	66	48		37.8788	PER	all registered applications within 1 h were regarded as a single treatment session. For the main analysis of adherence we dichotomized adherence rates obtained by chip and medication weight with a selected cut-off of 80%	MEMS	0.8	61						4	0.377049	0.622951	0.686	0.0290816
22	Svendsen	An App Supporting Psoriasis Patients Improves Adherence to Topical Treatment: A randomised controlled trial	2018	Denmark	psoriasis	patients between 18 and 75 years of age who owned a smartphone or had skills for the use of a smartphone provided by the investigator, who were diagnosed with mild-to-moderate psoriasis, and who were candidates for topical treatment with Cal/BD cutaneous foam.	No	calcipotriol/betamethasone dipropionate	hospital	app	medication taking reminder	to support behaviour change, to teach skill, to support	a supporting app, which provided once-daily compulsory treatment reminders and information on number of treatment applications and amount of prescribed Cal/BD cutaneous foam applied.	to test whether the use of a studyspecific smartphone application for 4 weeks improves short-term adherence to a recommended standard topical treatment regimen	app and canisters with foam dispensers containing an electronic monitor	Patients were given Cal/BD cutaneous foam in the canister with attached dispenser at the initial study visit, the canister could be replaced whenever empty. Patients were told to bring their medication canisters and dispensers for destruction at the week 4 return visit, but were not told in advance about the use of the data obtained by the electronic monitor or that each medication canister was w…	system	daily reminder	reminder based on actual use	The app design was informed by previous research published by members of this research team and the tested prototypes were MyPso SmarTopTM Version 1.0 and SmarTopTM number 053776		N/A	intervention	64	68	48		39.7059	PER	all registered applications within 1 h were regarded as a single treatment session. For the main analysis of adherence we dichotomized adherence rates obtained by chip and medication weight with a selected cut-off of 80%	MEMS	0.8	59						4	0.661017	0.338983	0.822	0.0295918
23	Vollmer	Improving Adherence to Cardiovascular Disease Medications With Information Technology	2014	USA	DM + CVD	40 years and older with diabetes mellitus and/or cardiovascular disease (CVD), suboptimally (<90%) adherent to a statin or ACEI/ARB during the previous 12 months, and due or overdue for a refill	Yes, <90%	ACEI, ARB & statins	health care plan				UC participants had access to the full range of usual services, including each region’s normal education and care management outreach efforts to encourage statin and ACEI/ARB use.										control	NR	7255	63.6	12.2	47.3	PER	Because we were measuring adherence to chronic medications patients were known to be taking at randomization, we modified the PDC (mPDC) to include the whole followup period as the denominator time frame rather than time from first dispensing.	PDC	0.8	7255	ITT: NR; follow-up: from randomization to end-of-study or loss of health plan coverage, whichever came first	0.0803237	0.919676	0.518825	0.23564
23	Vollmer	Improving Adherence to Cardiovascular Disease Medications With Information Technology	2014	USA	DM + CVD	40 years and older with diabetes mellitus and/or cardiovascular disease (CVD), suboptimally (<90%) adherent to a statin or ACEI/ARB during the previous 12 months, and due or overdue for a refill	Yes, <90%	ACEI, ARB & statins	health care plan	IVR	patient education, medication-taking reminders	to educate, to support behaviour change	automated phone calls when they were (over)due for a refill. The calls used speech-recognition technology to educate patients about their medications and help them refill prescriptions	that Health Infiormation Technology/Electronic Medical Record-based reminder interventions offer a promising population-based approach to promoting adherence.	interactive voice response (IVR) phone call eAppendix	IVR participants received automated phone calls when they were due or overdue for a refill. The calls used speech-recognition technology to educate patients about their medications and help them refill prescriptions. The flow of each call was determined by participants’ responses; each call lasted 2 to 3 minutes. At randomization, IVR participants received a pamphlet explaining these calls.	system	3.7 call attempts, including 2.4 direct connects or detailed messages	The calls used speech-recognition technology to educate patients about their medications and help them refill prescriptions (we created separate “refill” and “tardy” calls).	NR	NR	N/A	intervention	NR	7247	63.6	12.1	46.5	PER	Because we were measuring adherence to chronic medications patients were known to be taking at randomization, we modified the PDC (mPDC) to include the whole followup period as the denominator time frame rather than time from first dispensing.	PDC	0.8	7247	ITT: NR; follow-up: from randomization to end-of-study or loss of health plan coverage, whichever came first	0.0902255	0.909775	0.518902	0.24
23	Vollmer	Improving Adherence to Cardiovascular Disease Medications With Information Technology	2014	USA	DM + CVD	40 years and older with diabetes mellitus and/or cardiovascular disease (CVD), suboptimally (<90%) adherent to a statin or ACEI/ARB during the previous 12 months, and due or overdue for a refill	Yes, <90%	ACEI, ARB & statins	health care plan	IVR	patient education, medication-taking reminders	to educate, to support behaviour change, to teach skills, to support, to improve health care quality	automated phone calls when they were (over)due for a refill. The calls used speech-recognition technology to educate patients about their medications and help them refill prescriptions. Plus a pesrsonalised letter and live out-reach call, as well as EMR-feedback to their care provider and additional materials including a health report, pill organiser and monthly mailings	that Health Infiormation Technology/Electronic Medical Record-based reminder interventions offer a promising population-based approach to promoting adherence.	interactive voice response (IVR) phone call & a letter (eAppendix)	IVR participants received automated phone calls when they were due or overdue for a refill. The calls used speech-recognition technology to educate patients about their medications and help them refill prescriptions. The flow of each call was determined by participants’ responses; each call lasted 2 to 3 minutes. At randomization, IVR participants received a pamphlet explaining these calls. parti…	system	an average of 10.1 contact attempts, including 3.3 call attempts (2.2 resulting in direct connects or detailed messages), 5.9 educational mailings, 0.6 reminder letters, and 0.3 live pharmacy outreach call attempts	The calls used speech-recognition technology to educate patients about their medications and help them refill prescriptions (we created separate “refill” and “tardy” calls) plus personalised letter and calls	NR	NR	N/A	intervention	NR	7250	63.5	12.2	47.1	PER	Because we were measuring adherence to chronic medications patients were known to be taking at randomization, we modified the PDC (mPDC) to include the whole followup period as the denominator time frame rather than time from first dispensing.	PDC	0.8	7250	ITT: NR; follow-up: from randomization to end-of-study or loss of health plan coverage, whichever came first	0.086	0.914	0.518872	0.235616
[truncated: 47 more columns]

## Sheet: Primary outcome
Number	1st author	Title	Publicationyear	Country	Diagnosis	Population	Pop non adherent?	Medication	Setting	Channel I	Type I	Aim I	Descript I	Rationale I	Material I	Procedure I	Provider I	Dose I	Interaction I	Pilot tested?	Fidelity I	Actual I	Group	Sample size	# baseline char	Age	Age SD	% female	Adherence	Assessment PER	Outcome	MA cut off	Size ITT	Description ITT	IT0 - Yes	IT0 - No	IT0 - Cont	IT0 - SD	IT EP time	IT EP - Yes	IT EP - No	IT EP - Cont	IT EP - SD		Size PP	PP description	PP EP time	PP EP - Yes	PP EP - No
1	Abughosh	A Pharmacist Telephone Intervention to Identify Adherence Barriers and Improve Adherence Among Nonadherent Patients with Comorbid Hypertension and Diabetes in a Medicare Advantage Plan	2016	USA	DM+HT	continuously enrolled members of the Medicare prescription drug plan in Texas from January 2013 to June 2014. Patients who had a diagnosis of HTN and DM identified by ICD-9-CM codes 401 and 250 with at least 2 fills for ACEI or ARB therapy between January 2013 and October 2013 were included. Nonadherent patients between October 1, 2013, and December 31, 2013, were initially selected from the “fai…	Yes, <80%	ACEI & ARB	health care plan														control	93	99	71.87	8.39	48.04	PER	The PDC during the 6 months following the index date was calculated by dividing the total number of days covered by ACEIs or ARBs by the total number of days in the measurement period (180 days).50 If there was more than 1 prescription for an ACEI or ARB covering the same calendar day, the day was only counted once. If prescription fills for the same drug overlapped, the prescription start dates …	PDC	0.8	65	all patients (186) - switching to different drug class for treating DM and HTN (29) - stopping treatment althogether (26) = 131	0	1	NR	NR	26	0.0154	0.9846	0.29	0.17
1	Abughosh	A Pharmacist Telephone Intervention to Identify Adherence Barriers and Improve Adherence Among Nonadherent Patients with Comorbid Hypertension and Diabetes in a Medicare Advantage Plan	2016	USA	DM+HT	continuously enrolled members of the Medicare prescription drug plan in Texas from January 2013 to June 2014. Patients who had a diagnosis of HTN and DM identified by ICD-9-CM codes 401 and 250 with at least 2 fills for ACEI or ARB therapy between January 2013 and October 2013 were included. Nonadherent patients between October 1, 2013, and December 31, 2013, were initially selected from the “fai…	Yes, <80%	ACEI & ARB	health care plan	call	patient education, clinical pharmacist consultation	to educate, to support behaviour change, to facilitate decision making, to minimise risks and harms	A brief telephone intervention by a pharmacist to identify potential adherence barriers	to improve adherence and provide care through the pharmacist	a standardized template in order to guide the conversation with the subject, provided appropriate education, and tried to address the patient concerns (see Appendix for actual script).	a single conversation lasting about 3-5 minutes. The pharmacist also contacted the patients’ physicians or pharmacies when possible to resolve the issues discussed with the patients. The barriers identified by the pharmacist during the phone call were documented.	pharmacist	1 phone call	The approved script was tailored to fit the subjects’ responses and included an introduction, an alert to the patients that their medication was past due for a refill, and targeted questions to identify barriers to medication adherence, which were to be followed up with individualized recommendations to deal with any issues identified	NR	1	N/A	intervention	93	87	69.8	10.03	51.96	PER	The PDC during the 6 months following the index date was calculated by dividing the total number of days covered by ACEIs or ARBs by the total number of days in the measurement period (180 days).50 If there was more than 1 prescription for an ACEI or ARB covering the same calendar day, the day was only counted once. If prescription fills for the same drug overlapped, the prescription start dates …	PDC	0.8	66	all patients (186) - switching to different drug class for treating DM and HTN (29) - stopping treatment althogether (26) = 131	0	1	NR	NR	26	0.3636	0.6364	0.58	0.26
2	Abughosh	A Motivational Interviewing Intervention by Pharmacy Students to Improve Medication Adherence	2017	USA	DM+HT	members enrolled in a Texas-based MAP between June 2014 and December 2015; a diagnosis for DM and HTN identified through CCMS ICD-9-CM codes 250 and 401 between June 2014 and December 2014; and (c) a prescription filled for an ACEI or ARB medication during June 2014. Excluded were those that had a dementia diagnosis or ACEI/ARB CI.	Yes, <80%	ACEI & ARB	health care plan														control	250	495	68.51	10.11	60.77	PER	PDC was calculated as the number of days during the 6 months on which the ACEI/ARB was available to the participant (total days supply) divided by the total number of days in that period, which was 180 days in this study. The PDC was truncated at 1.00 by removing any days of therapy extending beyond the analysis period, with a resulting ratio between 0 and 1. ACEIs or ARBs were considered togethe…	PDC	0.8	495	The cohort consisted of 743 patients, with 248 in the intervention group and 495 in the control group. Seven patients were excluded because of missing values.	0	1	0.6042	0.1577	26	NR	NR	0.565	0.3822
2	Abughosh	A Motivational Interviewing Intervention by Pharmacy Students to Improve Medication Adherence	2017	USA	DM+HT	members enrolled in a Texas-based MAP between June 2014 and December 2015; a diagnosis for DM and HTN identified through CCMS ICD-9-CM codes 250 and 401 between June 2014 and December 2014; and (c) a prescription filled for an ACEI or ARB medication during June 2014. Excluded were those that had a dementia diagnosis or ACEI/ARB CI.	Yes, <80%	ACEI & ARB	health care plan	call	patient education, clinical pharmacist consultation, cognitive behavioral therapy	to support behaviour change, to facilitate decision making, to support, to minimise risks and harms	6 motivational interviewing phone calls conducted by specially trained pharmacy students	to improve adherence and provide care through the pharmacist	MI training for the pharmacy students was conducted over 3 day	During the initial call, students first confirmed the diagnosis, medication name, and dosage with the patient and followed a general outline based on the Elicit-Provide-Elicit approach of MI. After each call, students recorded the date and wrote a summary of the interaction with the patient, documenting the main barriers identified in the conversation and the plan made with the patient to achieve…	pharmacy student	6 phone calls	Using MI, the students helped patients identify barriers and helped guide the patient to develop a plan to deal with these barriers. They provided encouragement and reinforced with the patient strategies discussed in the previous calls.	NR	0.146028	N/A	intervention	250	248	72.35	10.01	39.23	PER	PDC was calculated as the number of days during the 6 months on which the ACEI/ARB was available to the participant (total days supply) divided by the total number of days in that period, which was 180 days in this study. The PDC was truncated at 1.00 by removing any days of therapy extending beyond the analysis period, with a resulting ratio between 0 and 1. ACEIs or ARBs were considered togethe…	PDC	0.8	248	The cohort consisted of 743 patients, with 248 in the intervention group and 495 in the control group. Seven patients were excluded because of missing values.	0	1	0.6348	0.133	26	NR	NR	0.6606	0.3376
3	Choudhry	Effect of a Remotely Delivered Tailored Multicomponent Approach to Enhance Medication Taking for Patients With Hyperlipidemia, Hypertension, and Diabetes	2018	USA	DM + CVD	at least 18 and younger than 85 years of age who filled a relevant prescription medication, had evidence of poor or worsening disease control for at least 1 of these conditions, andwere nonadherent to the prescribed therapy for their uncontrolled conditions.	Yes, <80%	medication for A1C, BP, or LDL cholesterol	health care plan														control	2000	2040	59.2	11.5	44.951	PER	meanproportion of days covered over the 12months after randomization using the “average of averages” approach	PDC	0.8	2040	intention‐to‐treat principles among all randomized patients	0	1	0.41	18.6	52			0.421	0.338		2040		52
3	Choudhry	Effect of a Remotely Delivered Tailored Multicomponent Approach to Enhance Medication Taking for Patients With Hyperlipidemia, Hypertension, and Diabetes	2018	USA	DM + CVD	at least 18 and younger than 85 years of age who filled a relevant prescription medication, had evidence of poor or worsening disease control for at least 1 of these conditions, andwere nonadherent to the prescribed therapy for their uncontrolled conditions.	Yes, <80%	medication for A1C, BP, or LDL cholesterol	health care plan	call	patient education, medication regimen management, clinical pharmacist consultation, cognitive behavioral therapy, medication taking reminders	to educate, to support behaviour change, to teach skills, to facilitate decision making, to support, to minimise risks and harms, to improve health care quality	individually tailored telephone consultation conducted by a staff clinical pharmacist and worked with the patient to develop a shared plan to improve adherence and disease control	many interventions do not adequately address each individual’s unique barriers to adherence and/or only do so at a single point intime. many have not beenwidely adopted because of the substantial human resources required to sustain them	trained clinical pharmacists, messaging system, electronic communication between healthcare providers	an individually tailored telephone consultation. Thestrategieswere tailoredtopatients’ activation leveland their identified adherence barrier(s) and included (1) structured consultation reports sent to patients’ primary care physicianswith recommendations for modifying treatment regimens and coordinating care, (2) strategies to promote adherence including text messages and pillboxes, and (3) foll…	pharmacist	single call plus variable follow up	individually tailored telephone consultation	One health center will have been selected for pilot testing the intervention	0.524534	N/A	intervention	2000	2038	60.4	11.7	45.3386	PER	meanproportion of days covered over the 12months after randomization using the “average of averages” approach	PDC	0.8	2038	intention‐to‐treat principles among all randomized patients.	0	1	0.42	18	52			0.462	0.339		1069	the 1069 intervention patients who received a telephone consultation	52
4	Cizmic	Impact of interactive voice response technology on primary adherence to bisphosphonate therapy: a randomized controlled trial	2015	USA	osteoporosis	Adults, aged 18 years and older, with a new oral bisphosphonate prescription for osteoporosis or osteopenia, which was not purchased within 14–20 days of being ordered, were included. A prescription was defined as new if the patient had not received an oral or intravenous bisphosphonate within the previous 12 months.	No	bisphosphonates	health care plan				Usual care patients (control group) did not receive the phone call or letter.										control	121	118	71.5	10.6	94.9153	INI	The MPR was calculated by dividing the total medication days’ supply purchased within 180 days of the initial prescription purchase date by 180 days, Btrimming the end^ of purchases made near the end of the 180-day period when indicated to avoid overestimating adherence.	PDC	0.8	36	For patients purchasing at least one prescription and with at least 6 months continuous membership following enrollment, secondary adherence was measured by calculating the medication possession ratio (MPR)	NA	NA	NA	NA
4	Cizmic	Impact of interactive voice response technology on primary adherence to bisphosphonate therapy: a randomized controlled trial	2015	USA	osteoporosis	Adults, aged 18 years and older, with a new oral bisphosphonate prescription for osteoporosis or osteopenia, which was not purchased within 14–20 days of being ordered, were included. A prescription was defined as new if the patient had not received an oral or intravenous bisphosphonate within the previous 12 months.	No	bisphosphonates	health care plan	IVR	patient education, medication-taking reminders	to educate, to minimise risks and harms	interactive voice response focused on known reasons why patients do not initiate therapy and highlighted the benefits and risks of therapy	Interventions that address these concerns and improve adherence will play a key role in improving clinical and cost-related outcomes.	interactive voice response (IVR) phone call (Online supplement – IVR Phone Call Script) & a letter (Online Supplement – Letter).	contacted on the day of enrollment by an automated interactive voice response (IVR) phone call. If no one answered, a voicemail message instructed the patient to contact a toll-free number to retrieve the message. Patients could choose to be transferred to the mail order pharmacy to fill the prescription and could also indicate if the prescription had already been purchased at a non-KPCO pharmacy…	system	single IVR plus letter	including an option to hear additional medication information that explained and quantified the benefits and risks in more detail. Patients could choose to be transferred to the mail order pharmacy to fill the prescription and could also indicate if the prescription had already been purchased at a non-KPCO pharmacy by pressing a number on their phone.	NR	1	N/A	intervention	121	127	71.4	10.9	90.625	INI	The MPR was calculated by dividing the total medication days’ supply purchased within 180 days of the initial prescription purchase date by 180 days, Btrimming the end^ of purchases made near the end of the 180-day period when indicated to avoid overestimating adherence.	PDC	0.8	62	For patients purchasing at least one prescription and with at least 6 months continuous membership following enrollment, secondary adherence was measured by calculating the medication possession ratio (MPR)	NA	NA	NA	NA
5	Claborn	Pilot study examining the efficacy of an electronic intervention to promote HIV medication adherence	2014	USA	HIV	Patients were eligible for enrollment in the trial if they were (1) infected with HIV, (2) at least 18 years of age, (3) currently prescribed a HAART regimen, and (4) reported adherence <95%.	Yes, <95%	HAART	outpatient community health center				TAU condition consisted of routine care for patients based on the current Department of Health and Human Services treatment guidelines for adults with HIV/AIDS. Adherence was assessed at the initial appointment accompanied with detailed counseling by a pharmacist or pharmacy student. Adherence was assessed by the physician at each clinic visit.								0.98		control	50	50	42	9.47	14	PER	Self-reported adherence to HIV medications was assessed using the AACTG Medication Adherence Questionnaire. Adherence was calculated by averaging the total number of pills taken over four days divided by the total number of pills prescribed.	AACTG	0.75	50	NR			0.8081	0.2641	4			0.814	0.2521
5	Claborn	Pilot study examining the efficacy of an electronic intervention to promote HIV medication adherence	2014	USA	HIV	Patients were eligible for enrollment in the trial if they were (1) infected with HIV, (2) at least 18 years of age, (3) currently prescribed a HAART regimen, and (4) reported adherence <95%.	Yes, <95%	HAART	outpatient community health center	e-training	patient education, cognitive behavioral therapy	to educate, to support behaviour change, to teach skills, to facilitate decision making, to support, to minimise risks and harms	eLifeSteps intervention was a single-session, self-paced multimedia intervention	efficacious adherence promotion interventions computerised and combined	modeled after the Life Steps protocol developed by Safren et al. (2001)	a single-session, selfpaced multimedia intervention	system	walkthrough in 33 - 90 minutes	It incorporated videos and a quiz to assess user comprehension of information, provided navigational tools to guide participants throughout the program, and included an accompanying workbook to encourage active participation (see Table 1).	modeled after the Life Steps protocol developed by Safren et al.	0.914894	N/A	intervention	50	47	43.7	10.19	19.1	PER	Self-reported adherence to HIV medications was assessed using the AACTG Medication Adherence Questionnaire. Adherence was calculated by averaging the total number of pills taken over four days divided by the total number of pills prescribed.	AACTG	0.75	47	NR			0.672	0.3429	4			0.8053	0.2629
6	Marquez Contreras	Specific hypertension smartphone app to improve medication adherence in hypertension: a clusterrandomized trial	2018	Spain	HT	Outpatients aged over 18 years diagnosed with mildmoderate hypertension, in treatment with an antihypertensive tablet at least 1 month before its inclusion	No	anti-hypertensives	primary care														control	77	75	57.08	10	52	PER	adherence percentage = total number of tablets taken / total number of tablets that should have been taken x 100	MEMS	0.8	75						52			0.6266	0.0581633
6	Marquez Contreras	Specific hypertension smartphone app to improve medication adherence in hypertension: a clusterrandomized trial	2018	Spain	HT	Outpatients aged over 18 years diagnosed with mildmoderate hypertension, in treatment with an antihypertensive tablet at least 1 month before its inclusion	No	anti-hypertensives	primary care	app	medication taking reminders, incentives to promote adherence	to educate, to support behaviour change, to teach skills, to support	ALERHTA app with the aim of promoting health education in HTA and reminder both appointments and medication intake time	patients can identify the benefits of a medication reminder and recognize that selfmonitoring their blood pressure could be empowering their understanding of the condition and improve interactions with their general practitioners	ALEHRTA app	After the patients downloaded the application, the physician instructed the on how to use it and they were given, in addition, the operating instructions of the APP in writing. The App allows you to record personal data, recommended BP levels as objectives, record the doctor's advice about the prescribed treatment, the posology, set reminder alarms, set a calendar of appointments or events, and r…	system	variable	interact with the app to set own treatment goals	NR	NR	N/A	intervention	77	73	57.7	9	52.1	PER	adherence percentage = total number of tablets taken / total number of tablets that should have been taken x 100	MEMS	0.8	73						52			0.863	0.0402041
7	Cote	Web-Based Tailored Intervention to Support Optimal Medication Adherence Among Kidney Transplant Recipients: Pilot Parallel-Group Randomized Controlled Trial	2018	Canada	kidney transplant	patients had to be at least 18 years old, be on immunosuppressive medication, and have internet access. Anyone with an uncontrolled psychiatric or cognitive condition was excluded from the study.	No	immunosuppressants	hospital														control	35	35	51.37	11.99	37.1429	PER	Immunosuppressant Therapy Adherence Instrument is a 4-item scale with a potential score range of 0 (very poor adherence) to 12 (perfect adherence)	ITAI		16	randomised participants minus the ones that withdrew/were lost to follow up			11.6	0.7	26			11.3	2
7	Cote	Web-Based Tailored Intervention to Support Optimal Medication Adherence Among Kidney Transplant Recipients: Pilot Parallel-Group Randomized Controlled Trial	2018	Canada	kidney transplant	patients had to be at least 18 years old, be on immunosuppressive medication, and have internet access. Anyone with an uncontrolled psychiatric or cognitive condition was excluded from the study.	No	immunosuppressants	hospital	e-training	patient education, clinical pharmacist consultation, cognitive behavioral therapy	to educate, to support behaviour change, to teach skills, to facilitate decision making, to support, to minimise risks and harms	Transplant-TAVIE was composed of three interactive Web-based sessions hosted by a virtual nurse,	This intervention is informed by social learning theory and behavior change techniques. Aside from delivering teaching, feedback, and positive reinforcement (verbal persuasion), the virtual nurse also refers to the experiences of other patients and holds them up as role models. The three sessions ensure the gradual acquisition of knowledge and abilities (skills mastery).	e-training	Over the course of sessions, users strengthened their sense of self-efficacy by developing and reinforcing self-management skills required for medication intake. The sessions aimed to help users incorporate the therapeutic regimen in their daily routine, cope with medication side effects, handle situations or circumstances that could interfere with medication intake, interact with health care pro…	system	three sessions of 20 - 30 minutes	stimulates self learning	NR	0.942857	N/A	intervention	35	35	54.03	9.75	31.4286	PER	Immunosuppressant Therapy Adherence Instrument is a 4-item scale with a potential score range of 0 (very poor adherence) to 12 (perfect adherence)	ITAI		23	randomised participants minus the ones that withdrew/were lost to follow up			11.4	1	26			11.7	0.6
8	Ducoulombier	Contribution of Phone Follow-up to Improved Adherence to Oral Osteoporosis Treatment	2015	France	osteoporosis	patients included were women aged 50 years or more who had had a documented osteoporosis-related fracture warranting initiation of an oral antiosteoporosis treatment (other than hormone replacement therapy for menopause). They were ineligible if they previously used an osteoporosis treatment.	No	bisphosphonates & strontium ranelate	specialised clinic														control	80	85	70.48	NR	100	PER	NR	PDC	0.8	85	An intention-to-treat analysis was performed to compare the characteristic features of the patients and the outcomes in each group after randomization	NA	NA	NA	NA	52	0.329412	0.670588				77	same outcome divided by all patients minus missing (=8 for control)	52	0.363636	0.636364
8	Ducoulombier	Contribution of Phone Follow-up to Improved Adherence to Oral Osteoporosis Treatment	2015	France	osteoporosis	patients included were women aged 50 years or more who had had a documented osteoporosis-related fracture warranting initiation of an oral antiosteoporosis treatment (other than hormone replacement therapy for menopause). They were ineligible if they previously used an osteoporosis treatment.	No	bisphosphonates & strontium ranelate	specialised clinic	call	patient education	to support behaviour change, to support	bimonthly telephone follow-up to enhance patient adherence	to improve adherence	the secretaries participated in a 2-hour training session led by a rheumatologist who explained the basic principles underlying the management of osteoporosis, the types of treatments prescribed, and dosing modalities.	Two medical secretaries were in charge of calling patients in the intervention group every 2 months. The telephone interview was short (less than 10 minutes). If poor adherence was detected, the secretary encouraged the patient to consult her primary care physician.	medical secretary	6 phone calls	The main objectives of the phone calls were to motivate patients to maintain good adherence to the treatment, to detect any difficulties in compliance with the prescription using non-incriminating questions (Figure 2), and to recall the importance of continuing the treatment as prescribed, rather than just assessing adherence alone.	NR	1	N/A	intervention	80	79	70.4354	NR	100	PER	NR	PDC	0.8	79	An intention-to-treat analysis was performed to compare the characteristic features of the patients and the outcomes in each group after randomization	NA	NA	NA	NA	52	0.64557	0.35443				72	same outcome divided by all patients minus missing (=7 for intervention)	52	0.708333	0.291667
9	Kamal	A randomized controlled behavioral intervention trial to improve medication adherence in adult stroke patients with prescription tailored Short Messaging Service (SMS)-SMS4Stroke study	2015	Pakistan	stroke	Participants were recruited from the Neurology and Stroke Clinics at this tertiary care center. Adult, >1 month since last episode of stroke, use of at least two drugs to control risk factors of stroke.	No	preventive medication for stroke	specialised clinic				regular follow up visits (as advised by their neurologist) with their stroke neurologist. In general, these are at 1, 3, 5,9,12 months after a stroke. Each patient is provided with a telephone number that can be used to reach the stroke team in case of an emergency and each patient is also reminded of their clinic appointments 1–2 days prior via SMS and/or phone.										control	100	100	57.62	1.3	64	PER	See Morisky	MMAS	NR	79	NR			6.6	0.16	8			6.7	1.32
9	Kamal	A randomized controlled behavioral intervention trial to improve medication adherence in adult stroke patients with prescription tailored Short Messaging Service (SMS)-SMS4Stroke study	2015	Pakistan	stroke	Participants were recruited from the Neurology and Stroke Clinics at this tertiary care center. Adult, >1 month since last episode of stroke, use of at least two drugs to control risk factors of stroke.	No	preventive medication for stroke	specialised clinic	SMS	patient education, medication-taking reminders	to educate, to support behaviour change	SMS4stroke automated SMS reminders customized to their individual prescription to either patient or caregiver	inexpensive, ubiquitous and culturally acceptable tool for improving adherence in Pakistan We targeted both intentional and non-intentional adherence by providing knowledge and belief change messages and the other by cueing, nudging and reminder behavior to take medications.	automated SMS reminder system plus input for content of tekst messages (We used the Health Belief Model)	received automated SMS reminders customized to their individual prescription. The participants were required to respond to the SMS stating if they have taken their medicines. Moreover twice weekly health information SMS were also sent to the intervention group. Healthinformation SMS were customized according to medical and drug profile of every patient by the research team. The messages were desi…	system	daily SMS	The participants were required to respond to the SMS stating if they have taken their medicines.	NR	0.98	N/A	intervention	100	100	56.07	1.5	71	PER	See Morisky	MMAS	NR	83	NR			6.6	0.17	8			7.4	0.93
10	Kamal	Making prescriptions “talk” to stroke and heart attack survivors to improve adherence: Results of a randomized clinical trial (The Talking Rx Study)	2018	Pakistan	stroke + MI	18+, possession of mobile, more than 1 month since last episode of CVA or CAD	No	statins or antiplatelets	specialised clinic				participants received the usual standard of care provided for CVA and CAD patients. This primarily consists of regular follow-up visits (frequency as per patient needs) with their stroke neurologist or cardiologist. In addition, every participant whether in the intervention or the usual care group also received access to a helpline number where they could contact the research team during the stud…										control	100	98	57.7	11.1	23.4694	PER	See Morisky	MMAS	6	98	NR			6.75	1.38	13			7.38	0.99
10	Kamal	Making prescriptions “talk” to stroke and heart attack survivors to improve adherence: Results of a randomized clinical trial (The Talking Rx Study)	2018	Pakistan	stroke + MI	18+, possession of mobile, more than 1 month since last episode of CVA or CAD	No	statins or antiplatelets	specialised clinic	IVR+SMS	patient education, medication-taking reminders	to educate, to support behaviour change, to minimise risks and harms	daily Interactive Voice Response (IVR) call services, daily prescription tailored medication reminders and once weekly life style modification messages	m-Health based strategies have the potential to be an inexpensive and easily accessible tool to increase compliance and bridge the communication gap between health care providers and users.	interactive voice response (IVR) phone call & talking Rx software	participants were registered in the Talking Rx software system. The marked OMR sheet was then scanned into the Talking Rx software to directly enter patients tailored prescription in the software. Once the software received the prescription, the data was transferred to the central program of IVR and participants received a welcome test message which showed successful activation of IVR services ta…	system	daily messages	The participants had a choice to listen to each subcategory serially, or targeted information as desired, once or multiple times	The content of the IVR was systematically developed by a qualified pharmacist and clinical team, based on evidence-based guidelines and recommendations and input by patients who had survived CVA and CAD via iterative qualitative assessments. The content was reviewed and expert validated by a team of stroke neurologist and cardiologist to authenticate its relevance and clarity.	0.84		intervention	100	99	59.1	11.6	28.5714	PER	See Morisky	MMAS	6	99	NR			6.62	1.29	13			7.41	0.78
11	Kessler	Partners and Alerts in Medication Adherence: A Randomized Clinical Trial	2018	USA	CVD	at least 18 years of age, were CVS Health employees, had a current statin prescription with a (MPR) of less than 80%, and had the ability to access the Internet.	Yes, <80%	statins	health care plan				(1) a control arm (wireless pill bottle only)										control	40	34	53.85	9.1	52.9412	PER	binary indicator of adherence for each participant-day of the study measured by wireless pill bottle openings. Results were reported both as total adherence percentages (the average of the daily adherence indicators over the entire study period) and as odds ratios (ORs) of daily adherence (yes/no) for each intervention arm compared to the control arm.	MEMS	NR	34	randomised minus withdrawal, different insurance (exclusion criterion) and failure to set up system					26			0.36	0.246
11	Kessler	Partners and Alerts in Medication Adherence: A Randomized Clinical Trial	2018	USA	CVD	at least 18 years of age, were CVS Health employees, had a current statin prescription with a (MPR) of less than 80%, and had the ability to access the Internet.	Yes, <80%	statins	health care plan	device	medication taking reminders	to support behaviour change, to teach skills	(3) an alert arm, in which a participant received a wireless pill bottle with an automated alert message if the participant failed to take the pill on the previous day and on one or both of the 2 days before that	The deployment of passive reminder devices, such as pill boxes, has little impact on adherence, suggesting that additional motivation or more active reminders are needed	wireless pill bottle + messaging system	Participants in all arms received electronic pill bottles. Daily bottle openings were passively recorded through a cellular network and transmitted to the study platform, Way to Health. Those in the partner or partner + alert arm were asked to identify up to three potential MAPs. All participants and MAPs selected how they preferred to receive communications (and alerts) from the study: email, te…	system	variable	feedback loop of intake behaviour	NR		N/A	intervention	40	51	52.31	10.1	35.2941	PER	binary indicator of adherence for each participant-day of the study measured by wireless pill bottle openings. Results were reported both as total adherence percentages (the average of the daily adherence indicators over the entire study period) and as odds ratios (ORs) of daily adherence (yes/no) for each intervention arm compared to the control arm.	MEMS	NR	51	randomised minus withdrawal, different insurance (exclusion criterion) and failure to set up system					26			0.529	0.24
11	Kessler	Partners and Alerts in Medication Adherence: A Randomized Clinical Trial	2018	USA	CVD	at least 18 years of age, were CVS Health employees, had a current statin prescription with a (MPR) of less than 80%, and had the ability to access the Internet.	Yes, <80%	statins	health care plan	device	medication taking reminders	to support behaviour change, to teach skills, to support	(4) a partner + alert arm, in which participants received a wireless pill bottle and were asked to invite a MAP. Both the participant and a fully enrolled MAP received an automated alert message if the participant failed to take the pill on the previous day and on one or both of the 2 days before that	The deployment of passive reminder devices, such as pill boxes, has little impact on adherence, suggesting that additional motivation or more active reminders are needed. Behavioral economics has shown that social forces can also motivate people to engage in beneficial actions like medication adherence	wireless pill bottle + messaging system + caregiver	Participants in all arms received electronic pill bottles. Daily bottle openings were passively recorded through a cellular network and transmitted to the study platform, Way to Health. Those in the partner or partner + alert arm were asked to identify up to three potential MAPs. All participants and MAPs selected how they preferred to receive communications (and alerts) from the study: email, te…	system + caregiver	variable	feedback loop of intake behaviour & social support	NR	0.2	N/A	intervention	40	46	56.57	8.11	39.1304	PER	binary indicator of adherence for each participant-day of the study measured by wireless pill bottle openings. Results were reported both as total adherence percentages (the average of the daily adherence indicators over the entire study period) and as odds ratios (ORs) of daily adherence (yes/no) for each intervention arm compared to the control arm.	MEMS	NR	46	randomised minus withdrawal, different insurance (exclusion criterion) and failure to set up system					26			0.545	0.28
12	Kooij	Effects of Telephone Counseling Intervention by Pharmacists (TelCIP) on Medication Adherence	2016	Netherlands	chronic	community pharmacies in the Netherlands, both in rural and urban areas.	No	bisphosphonates, RAS-inhibitors & statins	primary care				Professional guidelines emphasize that patients receive both written and oral information at the start of pharmacotherapy. In practice this is mostly done by a pharmacy technician. The first dispensing provides medication for a maximum of 2 weeks. Guidelines recommend that at the first refill, patients are asked about their experiences with the medication. If necessary, additional information or …										control	1350	2914	61.3362	13.177	53.3974	PER	The MPRm was calculated by dividing the total number of days’ supply of a drug, excluding the last supply, by the number of days between the first and the last dispensing or first discontinuation date within the year after start, whichever came first.The number of days supplied was calculated by dividing quantity dispensed by the prescribed daily dose.In case of missing dosing instructions, the i…	PDC	0.8	2914	The primary analysis was based on the intention to treat (ITT) principle and the four medication classes were pre-defined subgroups	NA	NA	NA	NA	52	0.714561	0.285439	0.76481	0.368239		2914	we compared patients in the intervention arm who actually received counseling, to patients in the usual care arm	52	0.714561	0.285439
12	Kooij	Effects of Telephone Counseling Intervention by Pharmacists (TelCIP) on Medication Adherence	2016	Netherlands	chronic	community pharmacies in the Netherlands, both in rural and urban areas.	No	bisphosphonates, RAS-inhibitors & statins	primary care	call	patient education, clinical pharmacist consultation, cognitive behavioral therapy	to educate, to support behaviour change, to minimise risks and harms	telephone counseling intervention 7–21 days after the start of therapy	Guidelines recommend counseling by pharmacists to improve medication adherence, especially at the start of therapy	The call was supported by a pre-tested interview protocol aimed at addressing the following subjects: (1)need for information; (2)actual medication intake behavior; (3)practical barriers including side effects; (4)perceptual barriers including concerns or low necessity beliefs. The protocol was medication class specific (Kooy et al.,2014).	the pharmacist contacted patients by telephone between 7 and 21 days after the first prescription. On average the call lasted 8.3min [SD 4.4] and the average preparation time was 6.2 min (4.7).	Pharmacists were responsible for 36% of the calls, pharmacy practitioners for 43% and technicians for 17%.	1 phone call	Main goal of this call was to improve adherence and addressed the following subjects: (1)need for information; (2)actual medication intake behavior; (3)practical barriers including side effects; (4)perceptual barriers including concerns or low necessity beliefs.	The call was supported by a pre-tested interview protocol	0.644648		intervention	1350	2008	62.5848	12.4796	54.9801	PER	The MPRm was calculated by dividing the total number of days’ supply of a drug, excluding the last supply, by the number of days between the first and the last dispensing or first discontinuation date within the year after start, whichever came first.The number of days supplied was calculated by dividing quantity dispensed by the prescribed daily dose.In case of missing dosing instructions, the i…	PDC	0.8	2008	The primary analysis was based on the intention to treat (ITT) principle and the four medication classes were pre-defined subgroups	NA	NA	NA	NA	52	0.769884	0.230116	0.811819	0.330977		662	we compared patients in the intervention arm who actually received counseling, to patients in the usual care arm	52	0.824905	0.175095
13	Levine	Transplant surgery enters a new era: Increasing immunosuppressive medication adherence through mobile apps and smart watches	2019	USA	kidney transplant	patients >18 years who received deceased or living donor renal transplant, simultaneous pancreas e kidney transplant (SPK), or liver-kidney transplant at Montefiore Medical Center	No	immunosuppressants	hospital														control	NR	50	53	NR	28	PER	Adherence was compared using the coefficient of variability (CV) = (standard deviation/mean tacrolimus)*100	serum level	NR	50						13			0.328	NR
13	Levine	Transplant surgery enters a new era: Increasing immunosuppressive medication adherence through mobile apps and smart watches	2019	USA	kidney transplant	patients >18 years who received deceased or living donor renal transplant, simultaneous pancreas e kidney transplant (SPK), or liver-kidney transplant at Montefiore Medical Center	No	immunosuppressants	hospital	app	patient education, medication taking reminder	to educate, to teach skills, to support	Transplant Hero an interactive alarm to remind patients to take their medications as well as provide educational content.	thus comprise the three realms of interventions mentioned previously to coalesce into increased medication adherence: educational, affective, and behavioral	Transplant Hero application	Users were randomly offered either the mobile app or the mobile app in addition to a wearable smart watch	system	NR	interactive alarm and to remind patients to take their medications as well as provide educational content	NR	NR	N/A	intervention	NR	38	52	NR	35.9	PER	Adherence was compared using the coefficient of variability (CV) = (standard deviation/mean tacrolimus)*100	serum level	NR	38						13			0.33	NR
13	Levine	Transplant surgery enters a new era: Increasing immunosuppressive medication adherence through mobile apps and smart watches	2019	USA	kidney transplant	patients >18 years who received deceased or living donor renal transplant, simultaneous pancreas e kidney transplant (SPK), or liver-kidney transplant at Montefiore Medical Center	No	immunosuppressants	hospital	app+smartwatch	patient education, medication taking reminder	to educate, to teach skills, to support	Transplant Hero an interactive alarm to remind patients to take their medications as well as provide educational content. a wearable smart watch that connected through Bluetooth was used for this study to display the reminder notifications.	thus comprise the three realms of interventions mentioned previously to coalesce into increased medication adherence: educational, affective, and behavioral	Transplant Hero application, Pebble smartwatch	Users were randomly offered either the mobile app or the mobile app in addition to a wearable smart watch	system	NR	interactive alarm and to remind patients to take their medications as well as provide educational content	NR	NR	N/A	intervention	NR	20	50	NR	25	PER	Adherence was compared using the coefficient of variability (CV) = (standard deviation/mean tacrolimus)*100	serum level	NR	20						13			0.338	NR
15	Mira	A Spanish Pillbox App for Elderly Patients Taking Multiple Medications: Randomized Controlled Trial	2014	Spain	chronic	multimorbid patients taking multiple medications, older than 65 years, with a Barthel [38] score of more than 60, living in their own home, and able to manage the administration of their medication at home.	No	all medication allowed	primary care				Those in the control group received oral and written information regarding the main risks related to their medications and the most common errors of patients when taking medications.										control	51	49	72.9	6	47.9167	PER	See Morisky	MMAS-4	NR	48	NR			7.2	0.9	13			7.3	0.7
15	Mira	A Spanish Pillbox App for Elderly Patients Taking Multiple Medications: Randomized Controlled Trial	2014	Spain	chronic	multimorbid patients taking multiple medications, older than 65 years, with a Barthel [38] score of more than 60, living in their own home, and able to manage the administration of their medication at home.	No	all medication allowed	primary care	app	patient education, medication-taking reminders	to educate, to support behaviour change, to teach skills, to facilitate communication, to support	A tablet-based medication self-management app (called ALICE) was designed to help patients to remember to take all their medications at the correct doses, distinguish between drugs to avoid confusions, avoid known potential interactions and common errors in use of the medications, and know how to properly store the medications.	The complexity of treatment regimens can lead to an accumulation of medications, confusion because medications look similar, and a lack of coordination between the different levels of care. Patients’ intrinsic factors (eg, cognitive impairment and false beliefs regarding some drugs) have been also cited among the most common causes of nonadherence and of involuntary errors related to taking medic…	The ALICE app has the following features: a user-friendly interface to introduce text and images; various medication reminder alerts and messages for patients, including sounds or flashing and also messages sent to relatives or caregivers; and a complete list for the caregivers of all prescriptions regardless of the number of doctors involved including a summary of patient adherence behavior.	Participants in the experimental group were given a tablet with the ALICE app installed and personalized according to the medications they had been prescribed as listed in their medical record. Patients in this group attended individual sessions of up to 2 hours to be shown how to use the app. During the study period, patients from the experimental group had a contact telephone number for any que…	system	daily app usage	The ALICE app reports medications the patient must take in a day and reports medicines that the patient has forgotten to take that day.	The app design was based on suggestions extracted from 3 nominal groups with a total of 23 patients and a focus group with 7 professionals (3 physicians and 4 pharmacists).	NR	N/A	intervention	51	51	70.9	8	41.1765	PER	See Morisky	MMAS-4	NR	51	NR			6.6	1.2	13			7.4	0.9
16	Montalescot	Educational Impact on Apixaban Adherence in Atrial Fibrillation (the AEGEAN STUDY): A Randomized Clinical Trial	2019	Europe	AF	Patients with newly diagnosed or existing documented NVAF or atrial flutter, and a CHADS2 score ≥ 1 were eligible.	No	apixaban	hospital														control	556	583	72.6	8.9	39.7942	PER	(the proportion of days adhering to the prescribed regimen) at 24 weeks, assessed using an EMD. The secondary outcome of the study was implementation adherence to the dosing regimen at 48 weeks.	MEMS	0.8	583	all randomised participants	NA	NA	NA	NA	24			0.916	0.171
16	Montalescot	Educational Impact on Apixaban Adherence in Atrial Fibrillation (the AEGEAN STUDY): A Randomized Clinical Trial	2019	Europe	AF	Patients with newly diagnosed or existing documented NVAF or atrial flutter, and a CHADS2 score ≥ 1 were eligible.	No	apixaban	hospital	e-training	patient education, clinical pharmacist consultation, medication taking reminder	to educate, to support behaviour change, to teach skills, to support, to minimise risks and harms	education program consisting of (1) a patient education booklet; (2) one or more of the reminder tools chosen at the patient’s discretion; and (3) access to a virtual (telephone) clinic	Dedicated educational interventions aim to improve adherence by improving patients’ understanding of NVAF, goals of treatment, and risks associated with non-adherence	education booklet; reminder tools : key ring, short message service alert on mobile phone, or smartphone application; and (3) a virtual clinic utilizing staff from an existing anticoagulant clinic	Patients were called by the virtual clinic within 1 week of randomization to ensure they had correctly understood the disease, rationale for anticoagulant treatment, and importance of adherence. They were also given general information and advice regarding anticoagulant treatment, information on symptoms of bleeding or thromboembolic events, and a toll-free number for further questions. Follow-up…	HCP	NR	interactive calls	NR	0.956822	N/A	intervention	556	579	73.1	9.1	40.4145	PER	(the proportion of days adhering to the prescribed regimen) at 24 weeks, assessed using an EMD. The secondary outcome of the study was implementation adherence to the dosing regimen at 48 weeks.	MEMS	0.8	579	all randomised participants	NA	NA	NA	NA	24			0.919	0.161
17	Morawski	Association of a Smartphone Application With Medication Adherence and Blood Pressure Control The MedISAFE-BP Randomized Clinical Trial	2018	USA	HT	individuals ages 18 to75 years with a systolic blood pressure of 140mmHg or greater receiving treatmentwith at least 1, but no more than 3, first-line antihypertensive medications. We excluded patients prescribed 4 or more antihypertensive medications, those on dialysis, or those whose blood pressure was greater than 180/120 mm Hg.We also excluded individuals who were unable to understand written…	No	thiazide, calcium channel blocker, β-blocker, angiotensin- converting enzyme inhibitor, or angiotensin receptor blocker	online				The control arm did not receive any intervention.										control	185	202	52.4	10.1	62.8713	PER	See Morisky	MMAS	NR	202	all randomised participants minus the ones that withdrew			5.7	1.8	12			5.7	1.8
17	Morawski	Association of a Smartphone Application With Medication Adherence and Blood Pressure Control The MedISAFE-BP Randomized Clinical Trial	2018	USA	HT	individuals ages 18 to75 years with a systolic blood pressure of 140mmHg or greater receiving treatmentwith at least 1, but no more than 3, first-line antihypertensive medications. We excluded patients prescribed 4 or more antihypertensive medications, those on dialysis, or those whose blood pressure was greater than 180/120 mm Hg.We also excluded individuals who were unable to understand written…	No	thiazide, calcium channel blocker, β-blocker, angiotensin- converting enzyme inhibitor, or angiotensin receptor blocker	online	app	medication taking reminders	to support behaviour change, to teach skills, to support	MediSafe app	we sought to evaluate the association of medication adherence and blood pressure control with a “standalone” smartphone app	MediSafe app	Participantswere recruited through online patient communities, social media, pertinent mobile apps, and targeted advertisements. Potentially eligible individuals were then mailed a Bluetooth-enabled blood pressure monitor as well as instructions. If an individual’s average systolic blood pressure was confirmed to be greater than 140mmHg, but also less than 180/120mmHg, they were enrolled and rand…	system	daily app usage	the app provides alerts to remind patients when it is time for them to take medications and generates weekly adherence reports. Second, theappalso allowsfor trackingof biometric measurements. Finally, users can designate a “Medfriend” who is granted access to the patient’s medication taking history, receives alerts when doses are missed, and can provide peer support.	This app has received the highest usability rating among medication adherence smartphone apps in several reviews.	0.9	N/A	intervention	185	209	51.7	10.5	57.4163	PER	See Morisky	MMAS	NR	209	all randomised participants minus the ones that withdrew			6	1.8	12			6.3	1.6
18	O'connor	Randomized Trial of Telephone Outreach to Improve Medication Adherence and Metabolic Control in Adults With Diabetes	2014	USA	DM	they were 18–75 years of age; 2) they met study criteria for diabetes before study enrollment; 3) they had received clinical care at a designated clinic or medical center involved in this study for at least 15 months before study enrollment; and 4) they were prescribed a new class of medication (not filled in the past 180 days)	No	medication for A1C, BP, or LDL cholesterol	health care plan														control	NR	1158	62.04	13.37	51.0656	INI	The MPR denominator was the number of days between the first prescription fill for the new medication and the last day of supplied drug from the last prescription fill for the new medication; the numerator was defined as the number of days of medication supplied in all fills in the denominator time period.	PDC	NR	682	the intent-to-treat analysis that included all randomized subjects	NA	NA	NA	NA
18	O'connor	Randomized Trial of Telephone Outreach to Improve Medication Adherence and Metabolic Control in Adults With Diabetes	2014	USA	DM	they were 18–75 years of age; 2) they met study criteria for diabetes before study enrollment; 3) they had received clinical care at a designated clinic or medical center involved in this study for at least 15 months before study enrollment; and 4) they were prescribed a new class of medication (not filled in the past 180 days)	No	medication for A1C, BP, or LDL cholesterol	health care plan	call	patient education, cognitive behavioral therapy, medication taking reminders	to educate, to support behaviour change	a single protocol-structured telephone call from an interventionist	the need for more costeffective, sustainable intervention strategies which must be balanced against the need for interventions that are potent enough to achieve their aims. low-intensity, well-timed telephone contact may improve primary adherence to statins or other medications.	this protocol was modified from one that was effectively used in a prior study (15,16)	The calls were designed to last a median time of ,5 min, and up to three call attempts were made to reach each intervention patient. Most intervention telephone calls occurred within 2–6 weeks after the prescription date.	HCP	1 phone call	If the patient was taking the new medication as prescribed, positive reinforcement was provided. If the new medication prescription had not been filled, or was filled but the patient was not taking the medication as directed, the interventionist probed for reasons for nonadherence and worked with the patient to identify and resolve barriers to adherence.	this protocol was modified from one that was effectively used in a prior study	0.461475	N/A	intervention	NR	1220	61.67	13.03	53.1088	INI	The MPR denominator was the number of days between the first prescription fill for the new medication and the last day of supplied drug from the last prescription fill for the new medication; the numerator was defined as the number of days of medication supplied in all fills in the denominator time period.	PDC	NR	729	the intent-to-treat analysis that included all randomized subjects	NA	NA	NA	NA
19	Reese	Two Randomized Controlled Pilot Trials of Social Forces to Improve Statin Adherence among Patients with Diabetes	2016	USA	DM	All participants were Humana members with diabetes of any type with poor statin adherence in the recent 12-month period, ≥18 years, reported no major statin side effects, and did not have liver disease. Participants needed regular access to a computer to receive study communications via email.	Yes, <80%	statins	health care plan				All participants could view their pill-bottle adherence in a color-coded calendar displayed on theirWay to Health account										control	NR	67	67	10	41.791	PER	adherence measured by the wireless pill bottle, calculated as the percentage of days with a bottle opening	MEMS	NR	67	Using calculated Morisky scores from baseline survey data, we grouped study participants into high, medium, and low levels of baseline medication adherence	0.0149254	0.985075	0.58	0,49;0,74	13	NR	NR	0.75	NR
19	Reese	Two Randomized Controlled Pilot Trials of Social Forces to Improve Statin Adherence among Patients with Diabetes	2016	USA	DM	All participants were Humana members with diabetes of any type with poor statin adherence in the recent 12-month period, ≥18 years, reported no major statin side effects, and did not have liver disease. Participants needed regular access to a computer to receive study communications via email.	Yes, <80%	statins	health care plan	device	medication taking reminders	to support behaviour change	PROMOTE: adherence feedback provided by MEMS to the participant in which the participant’s adherence was compared to that of other participants	Providing individuals with information about what others are doing can be an effective motivator, particularly for poor performers who learn that they are below average on a desired action such as taking one’s medication.	GlowCap (wireless pill bottle) plus WaytoHealth platform and message of encouragement (online appendix 1)	Each Arm 1 (comparison) participant received weekly email messages comparing the individual’s statin adherence to that of other participants and specifying whether adherence was above or below the average, along with a message of encouragement tailored to his or her ranking	system	weekly email	messages customised to personal adherence behavior and tailord adherence message	NR	1	N/A	intervention	NR	67	68	10	37.3134	PER	adherence measured by the wireless pill bottle, calculated as the percentage of days with a bottle opening	MEMS	NR	67	Using calculated Morisky scores from baseline survey data, we grouped study participants into high, medium, and low levels of baseline medication adherence	0.0149254	0.985075	0.66	0,49;0,74	13	NR	NR	0.77	NR
19	Reese	Two Randomized Controlled Pilot Trials of Social Forces to Improve Statin Adherence among Patients with Diabetes	2016	USA	DM	All participants were Humana members with diabetes of any type with poor statin adherence in the recent 12-month period, ≥18 years, reported no major statin side effects, and did not have liver disease. Participants needed regular access to a computer to receive study communications via email.	Yes, <80%	statins	health care plan	device	medication taking reminders	to support behaviour change	PROMOTE: adherence feedback provided by MEMS to the participant in which the participant’s adherence was compared to that of other participants	Providing individuals with information about what others are doing can be an effective motivator, particularly for poor performers who learn that they are below average on a desired action such as taking one’s medication.	GlowCap (wireless pill bottle) plus WaytoHealth platform	Each Arm 2 (summary) participant received an email summary of his or her adherence from the previous week.	system	weekly email	messages customised to personal adherence behavior	NR	1	N/A	intervention	NR	67	67	11	50.7463	PER	adherence measured by the wireless pill bottle, calculated as the percentage of days with a bottle opening	MEMS	NR	67	Using calculated Morisky scores from baseline survey data, we grouped study participants into high, medium, and low levels of baseline medication adherence	0.0149254	0.985075	0.49	0,33;0,74	13	NR	NR	0.71	NR
20	Reese	Two Randomized Controlled Pilot Trials of Social Forces to Improve Statin Adherence among Patients with Diabetes	2016	USA	DM	All participants were Humana members with diabetes of any type with poor statin adherence in the recent 12-month period, ≥18 years, reported no major statin side effects, and did not have liver disease. Participants needed regular access to a computer to receive study communications via email.	Yes, <80%	statins	health care plan				All participants could view their pill-bottle adherence in a color-coded calendar displayed on theirWay to Health account										control	NR	50	67	10	46	PER	adherence measured by the wireless pill bottle, calculated as the percentage of days with a bottle opening	MEMS	NR	50	Using calculated Morisky scores from baseline survey data, we grouped study participants into high, medium, and low levels of baseline medication adherence	0	1	0.68	0,49;0,74	13	NR	NR	0.79	NR
20	Reese	Two Randomized Controlled Pilot Trials of Social Forces to Improve Statin Adherence among Patients with Diabetes	2016	USA	DM	All participants were Humana members with diabetes of any type with poor statin adherence in the recent 12-month period, ≥18 years, reported no major statin side effects, and did not have liver disease. Participants needed regular access to a computer to receive study communications via email.	Yes, <80%	statins	health care plan	device	medication taking reminders	to support behaviour change, to support	SUPPORT: adherence feedback provided by MEMS to the caregiver in which the participant’s adherence was compared to that of other participants	if a patient’s adherence will be reported to a caregiver the patient may become more likely to adhere because the caregiver explicitly encourages him to take his medication or because the patient anticipates that the caregiver will chastise or encourage him upon learning of poor adherence.	GlowCap (wireless pill bottle) plus WaytoHealth platform and caregiver	Arm 1 (daily), each MAP received a daily email specifying whether the participant had taken the statin.	system + caregiver	daily email	messages customised to personal adherence behavior and possible interaction with caregiver	NR	0.953333	N/A	intervention	NR	50	67	10	60	PER	adherence measured by the wireless pill bottle, calculated as the percentage of days with a bottle opening	MEMS	NR	50	Using calculated Morisky scores from baseline survey data, we grouped study participants into high, medium, and low levels of baseline medication adherence	0.02	0.98	0.58	0,49;0,74	13	NR	NR	0.73	NR
20	Reese	Two Randomized Controlled Pilot Trials of Social Forces to Improve Statin Adherence among Patients with Diabetes	2016	USA	DM	All participants were Humana members with diabetes of any type with poor statin adherence in the recent 12-month period, ≥18 years, reported no major statin side effects, and did not have liver disease. Participants needed regular access to a computer to receive study communications via email.	Yes, <80%	statins	health care plan	device	medication taking reminders	to support behaviour change, to support	SUPPORT: adherence feedback provided by MEMS to the caregiver in which the participant’s adherence was compared to that of other participants	if a patient’s adherence will be reported to a caregiver the patient may become more likely to adhere because the caregiver explicitly encourages him to take his medication or because the patient anticipates that the caregiver will chastise or encourage him upon learning of poor adherence.	GlowCap (wireless pill bottle) plus WaytoHealth platform and caregiver	Arm 2 (weekly), each MAP received a weekly email summary of the participant’s adherence the previous week	system + caregiver	weekly email	messages customised to personal adherence behavior and possible interaction with caregiver	NR	0.953333	N/A	intervention	NR	50	66	10	50	PER	adherence measured by the wireless pill bottle, calculated as the percentage of days with a bottle opening	MEMS	NR	50	Using calculated Morisky scores from baseline survey data, we grouped study participants into high, medium, and low levels of baseline medication adherence	0.04	0.96	0.58	0,49;0,74	13	NR	NR	0.75	NR
20	Reese	Two Randomized Controlled Pilot Trials of Social Forces to Improve Statin Adherence among Patients with Diabetes	2016	USA	DM	All participants were Humana members with diabetes of any type with poor statin adherence in the recent 12-month period, ≥18 years, reported no major statin side effects, and did not have liver disease. Participants needed regular access to a computer to receive study communications via email.	Yes, <80%	statins	health care plan	device	medication taking reminders	to support behaviour change, to support	SUPPORT: adherence feedback provided by MEMS to the caregiver in which the participant’s adherence was compared to that of other participants	if a patient’s adherence will be reported to a caregiver the patient may become more likely to adhere because the caregiver explicitly encourages him to take his medication or because the patient anticipates that the caregiver will chastise or encourage him upon learning of poor adherence.	GlowCap (wireless pill bottle) plus WaytoHealth platform and caregiver	Arm 3 (missed dose), each MAP received an email notification only if the participant’s dose on the previous day was missed	system + caregiver	email if a dose is missed	messages customised to personal adherence behavior and possible interaction with caregiver	NR	0.953333	N/A	intervention	NR	50	65	9	44	PER	adherence measured by the wireless pill bottle, calculated as the percentage of days with a bottle opening	MEMS	NR	50	Using calculated Morisky scores from baseline survey data, we grouped study participants into high, medium, and low levels of baseline medication adherence	0	1	0.58	0,49;0,74	13	NR	NR	0.75	NR
21	Reese	Automated Reminders and Physician Notification to Promote Immunosuppression Adherence Among Kidney Transplant Recipients: A Randomized Trial	2017	USA	kidney transplant	kidney(-pancreas) recipients at the Hospital of the University of Pennsylvania aged >18 years who were taking immediate-release tacrolimus	No	tacrolimus	hospital				Participants in the control group (arm 3) received a wireless pill bottle that provided no alerts and only tracked adherence.										control	40	40	49	11	40	PER	adherence measured by the pill bottle, calculated for the final 90 days of the intervention period as percentage of days with bottle openings as expected from the intended timing of daily tacrolimus dosing.	MEMS	NR	37	all participants minus the ones that did not receive the device	NA	NA	NA	NA	26	NR	NR	0.55	NR		28	all participants minus "Censored for discontinued use"	26	NR	NR
21	Reese	Automated Reminders and Physician Notification to Promote Immunosuppression Adherence Among Kidney Transplant Recipients: A Randomized Trial	2017	USA	kidney transplant	kidney(-pancreas) recipients at the Hospital of the University of Pennsylvania aged >18 years who were taking immediate-release tacrolimus	No	tacrolimus	hospital	device	medication taking reminders	to support behaviour change, to teach skills, to support	adherence monitoring with customized reminders	real-time monitoring of medication adherence by physicians and other transplantation providers may create a “social incentive” for patients to comply with their immunosuppression regimens	GlowCap (wireless pill bottle) plus WaytoHealth platform	For each participant receiving reminders (arms 1 and 2), a light on the bottle would illuminate and the cap would chime when the medication was due. Participants could select additional reminders, including texts or telephone calls with recorded messages or e-mails with a weekly adherence summary. Each participant could change their intended times of taking medication and/or reminders.	system	daily SMS/call + weelky email	Participants could select additional reminders, including texts or telephone calls with recorded messages or e-mails with a weekly adherence summary	NR	1	N/A	intervention	40	40	50	12	37.5	PER	adherence measured by the pill bottle, calculated for the final 90 days of the intervention period as percentage of days with bottle openings as expected from the intended timing of daily tacrolimus dosing.	MEMS	NR	39	all participants minus the ones that did not receive the device	NA	NA	NA	NA	26	NR	NR	0.78	NR		32	all participants minus "Censored for discontinued use"	26	NR	NR
21	Reese	Automated Reminders and Physician Notification to Promote Immunosuppression Adherence Among Kidney Transplant Recipients: A Randomized Trial	2017	USA	kidney transplant	kidney(-pancreas) recipients at the Hospital of the University of Pennsylvania aged >18 years who were taking immediate-release tacrolimus	No	tacrolimus	hospital	device	medication taking reminders	to support behaviour change, to teach skills, to support	adherence monitoring with customized reminders plus provider notification	Reminders or repeated incentives may be effective in keeping patients focused on the importance of immunosuppression adherence to future health	GlowCap (wireless pill bottle) plus WaytoHealth platform	For each participant receiving reminders (arms 1 and 2), a light on the bottle would illuminate and the cap would chime when the medication was due. Participants could select additional reminders, including texts or telephone calls with recorded messages or e-mails with a weekly adherence summary. Each participant could change their intended times of taking medication and/or reminders.For each pa…	system	daily SMS/call + weelky email + call by investigator if adherence <90%	Participants could select additional reminders, including texts or telephone calls with recorded messages or e-mails with a weekly adherence summary. The study coordinator would enter a note into the electronic medical record, copied to the participant’s transplant nephrologist and the transplantation coordinator, regarding concerns about suboptimal adherence and a summary of the call.	NR	1	N/A	intervention	40	40	50	11	42.5	PER	adherence measured by the pill bottle, calculated for the final 90 days of the intervention period as percentage of days with bottle openings as expected from the intended timing of daily tacrolimus dosing.	MEMS	NR	38	all participants minus the ones that did not receive the device	NA	NA	NA	NA	26	NR	NR	0.88	NR		37	all participants minus "Censored for discontinued use"	26	NR	NR
22	Svendsen	An App Supporting Psoriasis Patients Improves Adherence to Topical Treatment: A randomised controlled trial	2018	Denmark	psoriasis	patients between 18 and 75 years of age who owned a smartphone or had skills for the use of a smartphone provided by the investigator, who were diagnosed with mild-to-moderate psoriasis, and who were candidates for topical treatment with Cal/BD cutaneous foam.	No	calcipotriol/betamethasone dipropionate	hospital														control	64	66	48		37.8788	PER	all registered applications within 1 h were regarded as a single treatment session. For the main analysis of adherence we dichotomized adherence rates obtained by chip and medication weight with a selected cut-off of 80%	MEMS	0.8	61						4	0.377049	0.622951
22	Svendsen	An App Supporting Psoriasis Patients Improves Adherence to Topical Treatment: A randomised controlled trial	2018	Denmark	psoriasis	patients between 18 and 75 years of age who owned a smartphone or had skills for the use of a smartphone provided by the investigator, who were diagnosed with mild-to-moderate psoriasis, and who were candidates for topical treatment with Cal/BD cutaneous foam.	No	calcipotriol/betamethasone dipropionate	hospital	app	medication taking reminder	to support behaviour change, to teach skill, to support	a supporting app, which provided once-daily compulsory treatment reminders and information on number of treatment applications and amount of prescribed Cal/BD cutaneous foam applied.	to test whether the use of a studyspecific smartphone application for 4 weeks improves short-term adherence to a recommended standard topical treatment regimen	app and canisters with foam dispensers containing an electronic monitor	Patients were given Cal/BD cutaneous foam in the canister with attached dispenser at the initial study visit, the canister could be replaced whenever empty. Patients were told to bring their medication canisters and dispensers for destruction at the week 4 return visit, but were not told in advance about the use of the data obtained by the electronic monitor or that each medication canister was w…	system	daily reminder	reminder based on actual use	The app design was informed by previous research published by members of this research team and the tested prototypes were MyPso SmarTopTM Version 1.0 and SmarTopTM number 053776		N/A	intervention	64	68	48		39.7059	PER	all registered applications within 1 h were regarded as a single treatment session. For the main analysis of adherence we dichotomized adherence rates obtained by chip and medication weight with a selected cut-off of 80%	MEMS	0.8	59						4	0.661017	0.338983
23	Vollmer	Improving Adherence to Cardiovascular Disease Medications With Information Technology	2014	USA	DM + CVD	40 years and older with diabetes mellitus and/or cardiovascular disease (CVD), suboptimally (<90%) adherent to a statin or ACEI/ARB during the previous 12 months, and due or overdue for a refill	Yes, <90%	ACEI, ARB & statins	health care plan				UC participants had access to the full range of usual services, including each region’s normal education and care management outreach efforts to encourage statin and ACEI/ARB use.										control	NR	7255	63.6	12.2	47.3	PER	Because we were measuring adherence to chronic medications patients were known to be taking at randomization, we modified the PDC (mPDC) to include the whole followup period as the denominator time frame rather than time from first dispensing.	PDC	0.8	7255	ITT: NR; follow-up: from randomization to end-of-study or loss of health plan coverage, whichever came first	0.0803237	0.919676	0.518825	0.23564									52	0.348854	0.651146
23	Vollmer	Improving Adherence to Cardiovascular Disease Medications With Information Technology	2014	USA	DM + CVD	40 years and older with diabetes mellitus and/or cardiovascular disease (CVD), suboptimally (<90%) adherent to a statin or ACEI/ARB during the previous 12 months, and due or overdue for a refill	Yes, <90%	ACEI, ARB & statins	health care plan	IVR	patient education, medication-taking reminders	to educate, to support behaviour change	automated phone calls when they were (over)due for a refill. The calls used speech-recognition technology to educate patients about their medications and help them refill prescriptions	that Health Infiormation Technology/Electronic Medical Record-based reminder interventions offer a promising population-based approach to promoting adherence.	interactive voice response (IVR) phone call eAppendix	IVR participants received automated phone calls when they were due or overdue for a refill. The calls used speech-recognition technology to educate patients about their medications and help them refill prescriptions. The flow of each call was determined by participants’ responses; each call lasted 2 to 3 minutes. At randomization, IVR participants received a pamphlet explaining these calls.	system	3.7 call attempts, including 2.4 direct connects or detailed messages	The calls used speech-recognition technology to educate patients about their medications and help them refill prescriptions (we created separate “refill” and “tardy” calls).	NR	NR	N/A	intervention	NR	7247	63.6	12.1	46.5	PER	Because we were measuring adherence to chronic medications patients were known to be taking at randomization, we modified the PDC (mPDC) to include the whole followup period as the denominator time frame rather than time from first dispensing.	PDC	0.8	7247	ITT: NR; follow-up: from randomization to end-of-study or loss of health plan coverage, whichever came first	0.0902255	0.909775	0.518902	0.24									52	0.378574	0.621426
23	Vollmer	Improving Adherence to Cardiovascular Disease Medications With Information Technology	2014	USA	DM + CVD	40 years and older with diabetes mellitus and/or cardiovascular disease (CVD), suboptimally (<90%) adherent to a statin or ACEI/ARB during the previous 12 months, and due or overdue for a refill	Yes, <90%	ACEI, ARB & statins	health care plan	IVR	patient education, medication-taking reminders	to educate, to support behaviour change, to teach skills, to support, to improve health care quality	automated phone calls when they were (over)due for a refill. The calls used speech-recognition technology to educate patients about their medications and help them refill prescriptions. Plus a pesrsonalised letter and live out-reach call, as well as EMR-feedback to their care provider and additional materials including a health report, pill organiser and monthly mailings	that Health Infiormation Technology/Electronic Medical Record-based reminder interventions offer a promising population-based approach to promoting adherence.	interactive voice response (IVR) phone call & a letter (eAppendix)	IVR participants received automated phone calls when they were due or overdue for a refill. The calls used speech-recognition technology to educate patients about their medications and help them refill prescriptions. The flow of each call was determined by participants’ responses; each call lasted 2 to 3 minutes. At randomization, IVR participants received a pamphlet explaining these calls. parti…	system	an average of 10.1 contact attempts, including 3.3 call attempts (2.2 resulting in direct connects or detailed messages), 5.9 educational mailings, 0.6 reminder letters, and 0.3 live pharmacy outreach call attempts	The calls used speech-recognition technology to educate patients about their medications and help them refill prescriptions (we created separate “refill” and “tardy” calls) plus personalised letter and calls	NR	NR	N/A	intervention	NR	7250	63.5	12.2	47.1	PER	Because we were measuring adherence to chronic medications patients were known to be taking at randomization, we modified the PDC (mPDC) to include the whole followup period as the denominator time frame rather than time from first dispensing.	PDC	0.8	7250	ITT: NR; follow-up: from randomization to end-of-study or loss of health plan coverage, whichever came first	0.086	0.914	0.518872	0.235616									52	0.383711	0.616289
[truncated: 11 more columns]

## Sheet: Best-evidence synthesis
Identification											Results (table 2)
Number	1st author	Title	Publicationyear	Medication	Study size	Channel I	Taxonomy - Mrosek	Taxonomy - Lowe	Descript I	Adherence assessment	Adherence assessment	Follow-up	Outcome	Abs cont ES	95% lower CI	95% higher CI	Cohen's D	Abs dichot ES	Odds Ratio	95% lower CI - OR	95% higher CI - OR	Stat signif	RoB ass	Categorised conclusion	Change cont ES	Change dichot ES	Diagnosis	SE abs ES	SE ln(OR)	Pooled SD	Taxonomy - Stevenson	Taxonomy - Kini	Group	Sample size	# baseline char	MA cut off	Size ITT	Description ITT	IT0 - Yes	IT0 - No	IT0 - Cont	IT0 - SD	IT EP - Yes	IT EP - No	IT EP - Cont	IT EP - SD		Size PP	PP description
1	Abughosh	A Pharmacist Telephone Intervention to Identify Adherence Barriers and Improve Adherence Among Nonadherent Patients with Comorbid Hypertension and Diabetes in a Medicare Advantage Plan	2016	ACEI & ARB								26												+			DM+HT						control	93	99	0.8	65	all patients (186) - switching to different drug class for treating DM and HTN (29) - stopping treatment althogether (26) = 131	0	1	NR	NR	0.0154	0.9846	0.29	0.17
1	Abughosh	A Pharmacist Telephone Intervention to Identify Adherence Barriers and Improve Adherence Among Nonadherent Patients with Comorbid Hypertension and Diabetes in a Medicare Advantage Plan	2016	ACEI & ARB		call			A brief telephone intervention by a pharmacist to identify potential adherence barriers			26												+			DM+HT					patient education, clinical pharmacist consultation	intervention	93	87	0.8	66	all patients (186) - switching to different drug class for treating DM and HTN (29) - stopping treatment althogether (26) = 131	0	1	NR	NR	0.3636	0.6364	0.58	0.26
2	Abughosh	A Motivational Interviewing Intervention by Pharmacy Students to Improve Medication Adherence	2017	medication for A1C, BP, or LDL cholesterol								26												+			DM+HT						control	250	495	0.8	495	The cohort consisted of 743 patients, with 248 in the intervention group and 495 in the control group. Seven patients were excluded because of missing values.	0	1	0.6042	0.1577	NR	NR	0.565	0.3822
2	Abughosh	A Motivational Interviewing Intervention by Pharmacy Students to Improve Medication Adherence	2017	bisphosphonates		call			6 MI phone calls conducted by the specially trained pharmacy students			26												+			DM+HT					patient education, clinical pharmacist consultation, cognitive behavioral therapy	intervention	250	248	0.8	248	The cohort consisted of 743 patients, with 248 in the intervention group and 495 in the control group. Seven patients were excluded because of missing values.	0	1	0.6348	0.133	NR	NR	0.6606	0.3376
3	Choudhry	Effect of a Remotely Delivered Tailored Multicomponent Approach to Enhance Medication Taking for Patients With Hyperlipidemia, Hypertension, and Diabetes	2018	preventive medication for stroke						PER	PER	52												+			DM + CVD						control	2000	2040	0.8	2040	intention‐to‐treat principles among all randomized patients	0	1	0.42				0.421	0.338		2040
3	Choudhry	Effect of a Remotely Delivered Tailored Multicomponent Approach to Enhance Medication Taking for Patients With Hyperlipidemia, Hypertension, and Diabetes	2018	HAART		call		to educate, to support behaviour change, to teach skills, to facilitate decision making, to support, to minimise risks and harms, to improve health care quality	individually tailored telephone consultation conducted by a staff clinical pharmacist and worked with the patient to develop a shared plan to improve adherence and disease control	PER	PER	52												+			DM + CVD					patient education, medication regimen management, clinical pharmacist consultation, cognitive behavioral therapy, medication taking reminders	intervention	2000	2038	0.8	2038	intention‐to‐treat principles among all randomized patients.	0	1	0.42				0.462	0.339		1069	the 1069 intervention patients who received a telephone consultation
4	Cizmic	Impact of interactive voice response technology on primary adherence to bisphosphonate therapy: a randomized controlled trial	2015	statins or antiplatelets					Usual care patients (control group) did not receive the phone call or letter.			26												+			osteoporosis						control	121	118	0.8	36	For patients purchasing at least one prescription and with at least 6 months continuous membership following enrollment, secondary adherence was measured by calculating the medication possession ratio (MPR)	NA	NA	NA	NA
4	Cizmic	Impact of interactive voice response technology on primary adherence to bisphosphonate therapy: a randomized controlled trial	2015	bisphosphonates & strontium ranelate		IVR			interactive voice response technology to improve oral bisphosphonate primary adherence.			26												+			osteoporosis					patient education, medication-taking reminders	intervention	121	127	0.8	62	For patients purchasing at least one prescription and with at least 6 months continuous membership following enrollment, secondary adherence was measured by calculating the medication possession ratio (MPR)	NA	NA	NA	NA
5	Claborn	Pilot study examining the efficacy of an electronic intervention to promote HIV medication adherence	2014	bisphosphonates, RAS-inhibitors & statins					TAU condition consisted of routine care for patients based on the current Department of Health and Human Services treatment guidelines for adults with HIV/AIDS. Adherence was assessed at the initial appointment accompanied with detailed counseling by a pharmacist or pharmacy student. Adherence was assessed by the physician at each clinic visit.			4												+/-			HIV						control	50	50	0.75	50	NR			0.8081	0.2641			0.814	0.2521
5	Claborn	Pilot study examining the efficacy of an electronic intervention to promote HIV medication adherence	2014	statins		e-training			eLifeSteps intervention was a single-session, selfpaced multimedia intervention			4												+/-			HIV					patient education, cognitive behavioral therapy	intervention	50	47	0.75	47	NR			0.672	0.3429			0.8053	0.2629
6	Marquez Contreras	Specific hypertension smartphone app to improve medication adherence in hypertension: a clusterrandomized trial	2018	statins						PER	PER	52												++			HT						control	77	75	0.8	75								0.6266	0.0581633
6	Marquez Contreras	Specific hypertension smartphone app to improve medication adherence in hypertension: a clusterrandomized trial	2018	all medication allowed		app		to educate, to support behaviour change, to teach skills, to support	ALERHTA app with the aim of promoting health education in HTA and reminder both appointments and medication intake time	PER	PER	52												++			HT					medication taking reminders, incentives to promote adherence	intervention	77	73	0.8	73								0.863	0.0402041
7	Cote	Web-Based Tailored Intervention to Support Optimal Medication Adherence Among Kidney Transplant Recipients: Pilot Parallel-Group Randomized Controlled Trial	2018	immunosuppressants						PER	PER	26												0			kidney transplant						control	35	35		16	randomised participants minus the ones that withdrew/were lost to follow up			11.6	0.7			11.3	2
7	Cote	Web-Based Tailored Intervention to Support Optimal Medication Adherence Among Kidney Transplant Recipients: Pilot Parallel-Group Randomized Controlled Trial	2018	immunosuppressants		e-training		to educate, to support behaviour change, to teach skills, to facilitate decision making, to support, to minimise risks and harms	Transplant-TAVIE was composed of three interactive Web-based sessions hosted by a virtual nurse,	PER	PER	26												0			kidney transplant					patient education, clinical pharmacist consultation, cognitive behavioral therapy	intervention	35	35		23	randomised participants minus the ones that withdrew/were lost to follow up			11.4	1			11.7	0.6
8	Ducoulombier	Contribution of Phone Follow-up to Improved Adherence to Oral Osteoporosis Treatment	2015	statins								52												+			osteoporosis						control	80	85	0.8	85	An intention-to-treat analysis was performed to compare the characteristic features of the patients and the outcomes in each group after randomization	NA	NA	NA	NA	0.329412	0.670588				77	same outcome divided by all patients minus missing (=8 for control)
8	Ducoulombier	Contribution of Phone Follow-up to Improved Adherence to Oral Osteoporosis Treatment	2015	statins		call			bimonthly telephone follow-up to enhance patient adherence			52												+			osteoporosis					patient education	intervention	80	79	0.8	79	An intention-to-treat analysis was performed to compare the characteristic features of the patients and the outcomes in each group after randomization	NA	NA	NA	NA	0.64557	0.35443				72	same outcome divided by all patients minus missing (=7 for intervention)
9	Kamal	A randomized controlled behavioral intervention trial to improve medication adherence in adult stroke patients with prescription tailored Short Messaging Service (SMS)-SMS4Stroke study	2015	statins					regular follow up visits (as advised by their neurologist) with their stroke neurologist. In general, these are at 1, 3, 5,9,12 months after a stroke. Each patient is provided with a telephone number that can be used to reach the stroke team in case of an emergency and each patient is also reminded of their clinic appointments 1–2 days prior via SMS and/or phone.			8												+			stroke						control	100	100	NR	79	NR			6.6	0.16			6.7	1.32
9	Kamal	A randomized controlled behavioral intervention trial to improve medication adherence in adult stroke patients with prescription tailored Short Messaging Service (SMS)-SMS4Stroke study	2015	tacrolimus		SMS			SMS4stroke automated SMS reminders customized to their individual prescription to either patient or caregiver			8												+			stroke					patient education, medication-taking reminders	intervention	100	100	NR	83	NR			6.6	0.17			7.4	0.93
10	Kamal	Making prescriptions “talk” to stroke and heart attack survivors to improve adherence: Results of a randomized clinical trial (The Talking Rx Study)	2018	tacrolimus					participants received the usual standard of care provided for CVA and CAD patients. This primarily consists of regular follow-up visits (frequency as per patient needs) with their stroke neurologist or cardiologist. In addition, every participant whether in the intervention or the usual care group also received access to a helpline number where they could contact the research team during the stud…			13												+/-			stroke + MI						control	100	98	6	98	NR			6.75	1.38			7.38	0.99
10	Kamal	Making prescriptions “talk” to stroke and heart attack survivors to improve adherence: Results of a randomized clinical trial (The Talking Rx Study)	2018	ACEI, ARB & statins		IVR+SMS			daily Interactive Voice Response (IVR) call services, daily prescription tailored medication reminders and once weekly life style modification messages			13												+/-			stroke + MI					patient education, medication-taking reminders	intervention	100	99	6	99	NR			6.62	1.29			7.41	0.78
11	Kessler	Partners and Alerts in Medication Adherence: A Randomized Clinical Trial	2018	ACEI, ARB & statins					(1) a control arm (wireless pill bottle only)	PER	PER	26												+			CVD						control	40	34	NR	34	randomised minus withdrawal, different insurance (exclusion criterion) and failure to set up system							0.36	0.246
11	Kessler	Partners and Alerts in Medication Adherence: A Randomized Clinical Trial	2018			device		to support behaviour change, to teach skills	(3) an alert arm, in which a participant received a wireless pill bottle with an automated alert message if the participant failed to take the pill on the previous day and on one or both of the 2 days before that	PER	PER	26												+			CVD					medication taking reminders	intervention	40	51	NR	51	randomised minus withdrawal, different insurance (exclusion criterion) and failure to set up system							0.529	0.24
11	Kessler	Partners and Alerts in Medication Adherence: A Randomized Clinical Trial	2018			device		to support behaviour change, to teach skills, to support	(4) a partner + alert arm, in which participants received a wireless pill bottle and were asked to invite a MAP. Both the participant and a fully enrolled MAP received an automated alert message if the participant failed to take the pill on the previous day and on one or both of the 2 days before that	PER	PER	26												+			CVD					medication taking reminders	intervention	40	46	NR	46	randomised minus withdrawal, different insurance (exclusion criterion) and failure to set up system							0.545	0.28
12	Kooij	Effects of Telephone Counseling Intervention by Pharmacists (TelCIP) on Medication Adherence	2016						Professional guidelines emphasize that patients receive both written and oral information at the start of pharmacotherapy. In practice this is mostly done by a pharmacy technician. The first dispensing provides medication for a maximum of 2 weeks. Guidelines recommend that at the first refill, patients are asked about their experiences with the medication. If necessary, additional information or …			52												+/-			DM + CVD + osteoporosis						control	1350	2914	0.8	2914	The primary analysis was based on the intention to treat (ITT) principle and the four medication classes were pre-defined subgroups	NA	NA	NA	NA	0.714561	0.285439	0.76481	0.368239		2914	we compared patients in the intervention arm who actually received counseling, to patients in the usual care arm
12	Kooij	Effects of Telephone Counseling Intervention by Pharmacists (TelCIP) on Medication Adherence	2016			call			telephone counseling intervention 7–21 days after the start of therapy			52												+/-			DM + CVD + osteoporosis					patient education, clinical pharmacist consultation, cognitive behavioral therapy	intervention	1350	2008	0.8	2008	The primary analysis was based on the intention to treat (ITT) principle and the four medication classes were pre-defined subgroups	NA	NA	NA	NA	0.769884	0.230116	0.811819	0.330977		662	we compared patients in the intervention arm who actually received counseling, to patients in the usual care arm
13	Levine	Transplant surgery enters a new era: Increasing immunosuppressive medication adherence through mobile apps and smart watches	2019							PER	PER	13												0			kidney transplant						control	NR	50	NR	50								0.3282	0.1252
13	Levine	Transplant surgery enters a new era: Increasing immunosuppressive medication adherence through mobile apps and smart watches	2019			app		to educate, to teach skills, to support	Transplant Hero an interactive alarm to remind patients to take their medications as well as provide educational content.	PER	PER	13												0			kidney transplant					patient education, medication taking reminder	intervention	NR	38	NR	38								0.3298	0.1272
13	Levine	Transplant surgery enters a new era: Increasing immunosuppressive medication adherence through mobile apps and smart watches	2019			app+smartwatch		to educate, to teach skills, to support	Transplant Hero an interactive alarm to remind patients to take their medications as well as provide educational content. a wearable smart watch that connected through Bluetooth was used for this study to display the reminder notifications.	PER	PER	13												0			kidney transplant					patient education, medication taking reminder	intervention	NR	20	NR	20								0.3378	0.1622
14	Lyons	The Medicines Advice Service Evaluation (MASE): a randomised controlled trial of a pharmacist-led telephone based intervention designed to improve medication adherence	2016						the control group continued to receive their existing dispensing service, ordering prescribed medications online or by telephone, and having prescriptions delivered to their address. Patients ordering by telephone speak to customer care staff, although there were no restrictions on their ability to contact the pharmacist if they wished to. The pharmacy does not provide automatic refills but does …	PER	PER	26												+			DM						control	306	337	0.9	337	all randomised participants	0.872404	0.127596			0.804154	0.195846
14	Lyons	The Medicines Advice Service Evaluation (MASE): a randomised controlled trial of a pharmacist-led telephone based intervention designed to improve medication adherence	2016			call		to educate, to support behaviour change, to support, to minimise risks and harms	Medicines Advice Service intervention is a pharmacist-led service comprised of 2 telephone consultations 4 - 6 weeks apart, a written summary and medicines reminder chart.	PER	PER	26												+			DM					clinical pharmacist consultation, medication taking reminders	intervention	306	340	0.9	340	all randomised participants	0.870588	0.129412			0.894118	0.105882
15	Mira	A Spanish Pillbox App for Elderly Patients Taking Multiple Medications: Randomized Controlled Trial	2014						Those in the control group received oral and written information regarding the main risks related to their medications and the most common errors of patients when taking medications.			13												+			chronic						control	51	49	NR	48	NR			7.2	0.9			7.3	0.7
15	Mira	A Spanish Pillbox App for Elderly Patients Taking Multiple Medications: Randomized Controlled Trial	2014			app			A tablet-based medication self-management app (called ALICE) was designed to help patients to remember to take all their medications at the correct doses, distinguish between drugs to avoid confusions, avoid known potential interactions and common errors in use of the medications, and know how to properly store the medications.			13												+			chronic					patient education, medication-taking reminders	intervention	51	51	NR	51	NR			6.6	1.2			7.4	0.9
16	Montalescot	Educational Impact on Apixaban Adherence in Atrial Fibrillation (the AEGEAN STUDY): A Randomized Clinical Trial	2019							PER	PER	24												0			AF						control	556	583	0.8	583	all randomised participants	NA	NA	NA	NA			0.916	0.171
16	Montalescot	Educational Impact on Apixaban Adherence in Atrial Fibrillation (the AEGEAN STUDY): A Randomized Clinical Trial	2019			e-training		to educate, to support behaviour change, to teach skills, to support, to minimise risks and harms	education program consisting of (1) a patient education booklet; (2) one or more of the reminder tools chosen at the patient’s discretion; and (3) access to a virtual (telephone) clinic	PER	PER	24												0			AF					patient education, clinical pharmacist consultation, medication taking reminder	intervention	556	579	0.8	579	all randomised participants	NA	NA	NA	NA			0.919	0.161
17	Morawski	Association of a Smartphone Application With Medication Adherence and Blood Pressure Control The MedISAFE-BP Randomized Clinical Trial	2018						The control arm did not receive any intervention.			12												+			HT						control	185	202	NR	202	all randomised participants minus the ones that withdrew			5.7	1.8			5.7	1.8
17	Morawski	Association of a Smartphone Application With Medication Adherence and Blood Pressure Control The MedISAFE-BP Randomized Clinical Trial	2018			app			MediSafe app			12												+			HT					medication taking reminders	intervention	185	209	NR	209	all randomised participants minus the ones that withdrew			6	1.8			6.3	1.6
18	O'connor	Randomized Trial of Telephone Outreach to Improve Medication Adherence and Metabolic Control in Adults With Diabetes	2014									26												-			DM						control	NR	1158	NR	682	the intent-to-treat analysis that included all randomized subjects	NA	NA	NA	NA
18	O'connor	Randomized Trial of Telephone Outreach to Improve Medication Adherence and Metabolic Control in Adults With Diabetes	2014			call			a single protocol-structured telephone call from an interventionist			26												-			DM					patient education, cognitive behavioral therapy, medication taking reminders	intervention	NR	1220	NR	729	the intent-to-treat analysis that included all randomized subjects	NA	NA	NA	NA
19	Reese	Two Randomized Controlled Pilot Trials of Social Forces to Improve Statin Adherence among Patients with Diabetes	2016						All participants could view their pill-bottle adherence in a color-coded calendar displayed on theirWay to Health account			13												0			DM						control	NR	67	NR	67	Using calculated Morisky scores from baseline survey data, we grouped study participants into high, medium, and low levels of baseline medication adherence	0.0149254	0.985075	0.58	0,49;0,74	NR	NR	0.75	NR
19	Reese	Two Randomized Controlled Pilot Trials of Social Forces to Improve Statin Adherence among Patients with Diabetes	2016			device			PROMOTE: to determine the efficacy of adherence feedback to the participant in which the participant’s adherence was compared to that participants			13												0			DM					medication taking reminders	intervention	NR	67	NR	67	Using calculated Morisky scores from baseline survey data, we grouped study participants into high, medium, and low levels of baseline medication adherence	0.0149254	0.985075	0.66	0,49;0,74	NR	NR	0.77	NR
19	Reese	Two Randomized Controlled Pilot Trials of Social Forces to Improve Statin Adherence among Patients with Diabetes	2016			device			PROMOTE: to determine the efficacy of adherence feedback to the participant			13												0			DM					medication taking reminders	intervention	NR	67	NR	67	Using calculated Morisky scores from baseline survey data, we grouped study participants into high, medium, and low levels of baseline medication adherence	0.0149254	0.985075	0.49	0,33;0,74	NR	NR	0.71	NR
20	Reese	Two Randomized Controlled Pilot Trials of Social Forces to Improve Statin Adherence among Patients with Diabetes	2016						All participants could view their pill-bottle adherence in a color-coded calendar displayed on theirWay to Health account			13												0			DM						control	NR	50	NR	50	Using calculated Morisky scores from baseline survey data, we grouped study participants into high, medium, and low levels of baseline medication adherence	0	1	0.68	0,49;0,74	NR	NR	0.79	NR
20	Reese	Two Randomized Controlled Pilot Trials of Social Forces to Improve Statin Adherence among Patients with Diabetes	2016			device			SUPPORT: to compare the efficacy of adherence feedback provided to a cargeviger at different frequencies			13												0			DM					medication taking reminders	intervention	NR	50	NR	50	Using calculated Morisky scores from baseline survey data, we grouped study participants into high, medium, and low levels of baseline medication adherence	0.02	0.98	0.58	0,49;0,74	NR	NR	0.73	NR
20	Reese	Two Randomized Controlled Pilot Trials of Social Forces to Improve Statin Adherence among Patients with Diabetes	2016			device			SUPPORT: to compare the efficacy of adherence feedback provided to a cargeviger at different frequencies			13												0			DM					medication taking reminders	intervention	NR	50	NR	50	Using calculated Morisky scores from baseline survey data, we grouped study participants into high, medium, and low levels of baseline medication adherence	0.04	0.96	0.58	0,49;0,74	NR	NR	0.75	NR
20	Reese	Two Randomized Controlled Pilot Trials of Social Forces to Improve Statin Adherence among Patients with Diabetes	2016			device			SUPPORT: to compare the efficacy of adherence feedback provided to a cargeviger at different frequencies			13												0			DM					medication taking reminders	intervention	NR	50	NR	50	Using calculated Morisky scores from baseline survey data, we grouped study participants into high, medium, and low levels of baseline medication adherence	0	1	0.58	0,49;0,74	NR	NR	0.75	NR
21	Reese	Automated Reminders and Physician Notification to Promote Immunosuppression Adherence Among Kidney Transplant Recipients: A Randomized Trial	2017						Participants in the control group (arm 3) received a wireless pill bottle that provided no alerts and only tracked adherence.			26												+			kidney transplant						control	40	40	NR	37	all participants minus the ones that did not receive the device	NA	NA	NA	NA	NR	NR	0.55	NR		28	all participants minus "Censored for discontinued use"
21	Reese	Automated Reminders and Physician Notification to Promote Immunosuppression Adherence Among Kidney Transplant Recipients: A Randomized Trial	2017			device			Participants stored medication in wireless-enabled pill bottles that transmitted adherence data to researchers.			26												+			kidney transplant					medication taking reminders	intervention	40	40	NR	39	all participants minus the ones that did not receive the device	NA	NA	NA	NA	NR	NR	0.78	NR		32	all participants minus "Censored for discontinued use"
21	Reese	Automated Reminders and Physician Notification to Promote Immunosuppression Adherence Among Kidney Transplant Recipients: A Randomized Trial	2017			device			Participants stored medication in wireless-enabled pill bottles that transmitted adherence data to researchers.			26												+			kidney transplant					medication taking reminders	intervention	40	40	NR	38	all participants minus the ones that did not receive the device	NA	NA	NA	NA	NR	NR	0.88	NR		37	all participants minus "Censored for discontinued use"
22	Svendsen	An App Supporting Psoriasis Patients Improves Adherence to Topical Treatment: A randomised controlled trial	2018							PER	PER	4												++			psoriasis						control	64	66	0.8	61						0.377049	0.622951
22	Svendsen	An App Supporting Psoriasis Patients Improves Adherence to Topical Treatment: A randomised controlled trial	2018			app		to support behaviour change, to teach skill, to support	a supporting app, which provided once-daily compulsory treatment reminders and information on number of treatment applications and amount of prescribed Cal/BD cutaneous foam applied.	PER	PER	4												++			psoriasis					medication taking reminder	intervention	64	68	0.8	59						0.661017	0.338983
23	Vollmer	Improving Adherence to Cardiovascular Disease Medications With Information Technology	2014						UC participants had access to the full range of usual services, including each region’s normal education and care management outreach efforts to encourage statin and ACEI/ARB use.															+			DM + CVD						control	NR	7255	0.8	7255	ITT: NR; follow-up: from randomization to end-of-study or loss of health plan coverage, whichever came first	0.0803237	0.919676
23	Vollmer	Improving Adherence to Cardiovascular Disease Medications With Information Technology	2014			IVR			electronic medical record (EMR)-linked, automated phone reminder interventions for improving adherence to cardiovascular disease medications.															+			DM + CVD					patient education, medication-taking reminders	intervention	NR	7247	0.8	7247	ITT: NR; follow-up: from randomization to end-of-study or loss of health plan coverage, whichever came first	0.0902255	0.909775
23	Vollmer	Improving Adherence to Cardiovascular Disease Medications With Information Technology	2014			IVR			electronic medical record (EMR)-linked, automated phone reminder interventions for improving adherence to cardiovascular disease medications.															+			DM + CVD					patient education, medication-taking reminders	intervention	NR	7250	0.8	7250	ITT: NR; follow-up: from randomization to end-of-study or loss of health plan coverage, whichever came first	0.086	0.914
I	Abughosh	A Pharmacist Telephone Intervention to Identify Adherence Barriers and Improve Adherence Among Nonadherent Patients with Comorbid Hypertension and Diabetes in a Medicare Advantage Plan	2016	ACEI & ARB	131	call	videoconferencing	1,2,5	A brief telephone intervention by a pharmacist to identify potential adherence barriers	Persistence	Persistence	26	PDC	0.29	0.214882	0.365118	1.31818	0.3482	36.5714	4.76519	280.675	P < 0.001	0.714286	+		0.3482	DM+HT	0.0383257	1.03976	0.22	behavioural counselling	patient education, clinical pharmacist consultation
II	Abughosh	A Motivational Interviewing Intervention by Pharmacy Students to Improve Medication Adherence	2017	ACEI & ARB	743	call	videoconferencing	2,4,5	6 MI phone calls conducted by the specially trained pharmacy students	Persistence	Persistence	26	PDC	0.0956	0.0412067	0.149993	0.259829					P < 0.001	0.714286	+	0.065		DM+HT	0.0274714		0.367935	behavioural counselling	patient education, clinical pharmacist consultation, cognitive behavioral therapy
III	Choudhry	Effect of a Remotely Delivered Tailored Multicomponent Approach to Enhance Medication Taking for Patients With Hyperlipidemia, Hypertension, and Diabetes	2018	medication for A1C, BP, or LDL cholesterol	4078	call	medication reminder, videoconferencing	1,2,4,5,6,7	individually tailored telephone consultation conducted by a staff clinical pharmacist and worked with the patient to develop a shared plan to improve adherence and disease control	Persistence	Persistence	52	PDC	0.041	0.0200091	0.0619909	0.121123						0.857143	+	0.041		DM + CVD	0.0106015		0.3385	reminders, behavioural counselling, clinical decision-aids	patient education, medication regimen management, clinical pharmacist consultation, cognitive behavioral therapy, medication taking reminders
IV	Cizmic	Impact of interactive voice response technology on primary adherence to bisphosphonate therapy: a randomized controlled trial	2015	bisphosphonates	98	IVR	automated consulting	1.2	interactive voice response technology to improve oral bisphosphonate primary adherence.	Initiation	Initiation	4	pick up					0.183104	2.17265	1.28647	3.66927	see OR range	0.714286	+			osteoporosis		0.26737		reminders	patient education, medication-taking reminders
V	Claborn	Pilot study examining the efficacy of an electronic intervention to promote HIV medication adherence	2014	HAART	97	e-training	eReference, automated consulting	1,2,3,4,5,6	eLifeSteps intervention was a single-session, selfpaced multimedia intervention	Persistence	Persistence	4	AACTG	-0.0087	-0.112374	0.0949743	-0.0338014					P = 0.92	0.428571	+/-	0.1274		HIV	0.0523608		0.257386	educational, behavioural counselling	patient education, cognitive behavioral therapy
VI	Marquez Contreras	Specific hypertension smartphone app to improve medication adherence in hypertension: a clusterrandomized trial	2018	anti-hypertensives	148	app	eReference, medication reminder, home monitoring, personal health record	2.3	ALERHTA app with the aim of promoting health education in HTA and reminder both appointments and medication intake time	Persistence	Persistence	52	MEMS	0.2364	0.220163	0.252637	4.71691					p < .05	0.714286	+			HT	0.0082005		0.0501175	educational, reminders, self-monitoring	medication taking reminders, incentives to promote adherence
VII	Cote	Web-Based Tailored Intervention to Support Optimal Medication Adherence Among Kidney Transplant Recipients: Pilot Parallel-Group Randomized Controlled Trial	2018	immunosuppressants	39	e-training	eReference, automated consulting	1,2,3,4,5,6	Transplant-TAVIE was composed of three interactive Web-based sessions hosted by a virtual nurse,	Persistence	Persistence	26	ITAS	0.4	-0.620521	1.42052	0.295231					No intergroup differences emerged over time.	0.428571	+/-	0.6		kidney transplant	0.515415		1.35487	educational, behavioural counselling	patient education, clinical pharmacist consultation, cognitive behavioral therapy
VIII	Ducoulombier	Contribution of Phone Follow-up to Improved Adherence to Oral Osteoporosis Treatment	2015	bisphosphonates & strontium ranelate	164	call	refill reminder, videoconferencing	1,2,5	bimonthly telephone follow-up to enhance patient adherence	Persistence	Persistence	52	PDC					0.316158	3.70791	1.94375	7.07323	P <.01	0.571429	+			osteoporosis		0.329515		reminders, behavioural counselling	patient education
X	Kamal	Making prescriptions “talk” to stroke and heart attack survivors to improve adherence: Results of a randomized clinical trial (The Talking Rx Study)	2018	statins AND antiplatelets	197	IVR+SMS	eReference, medication reminder, automated consulting	1,2,5,6	daily Interactive Voice Response (IVR) call services, daily prescription tailored medication reminders and once weekly life style modification messages	Persistence	Persistence	13	MMAS	0.03	-0.221596	0.281596	0.0336824						0.714286	+/-	0.16		stroke + MI	0.127069		0.890672	educational, reminders	patient education, medication-taking reminders
IX	Kamal	A randomized controlled behavioral intervention trial to improve medication adherence in adult stroke patients with prescription tailored Short Messaging Service (SMS)-SMS4Stroke study	2015	preventive medication for stroke	162	SMS	eReference, medication reminder	1.2	SMS4stroke automated SMS reminders customized to their individual prescription to either patient or caregiver	Persistence	Persistence	8	MMAS	0.7	0.343181	1.05682	0.615676					*p < 0.01 (adjusted for baseline adherence score, number of pills prescribed daily, dosing frequency, age, gender, employment status, education, use of alarms, missing physician appointments in the previous year and block design)	0.714286	+	0.7		stroke	0.180211		1.13696	educational, reminders	patient education, medication-taking reminders
XI	Kessler	Partners and Alerts in Medication Adherence: A Randomized Clinical Trial	2018	statins	80	device	electronic medication monitoring, (online) support community	2.5	(4) a partner + alert arm, in which participants received a wireless pill bottle and were asked to invite a MAP. Both the participant and a fully enrolled MAP received an automated alert message if the participant failed to take the pill on the previous day and on one or both of the 2 days before that	Persistence	Persistence	26	MEMS	0.185	0.0681258	0.301874	0.695107						0.857143	+			CVD zonder DM	0.0590274		0.266146	reminders, behavioural counselling	medication taking reminders
XI	Kessler	Partners and Alerts in Medication Adherence: A Randomized Clinical Trial	2018	statins	85	device	electronic medication monitoring	2	(3) an alert arm, in which a participant received a wireless pill bottle with an automated alert message if the participant failed to take the pill on the previous day and on one or both of the 2 days before that	Persistence	Persistence	26	MEMS	0.169	0.062203	0.275797	0.697185						0.857143	+			CVD zonder DM	0.0539379		0.242403	reminders	medication taking reminders
XII	Kooij	Effects of Telephone Counseling Intervention by Pharmacists (TelCIP) on Medication Adherence	2016	bisphosphonates, RAS-inhibitors & statins	4922	call	videoconferencing	1,2,5,6	telephone counseling intervention 7–21 days after the start of therapy	Persistence	Persistence	52	PDC	0.0470093	0.0271019	0.0669168	0.132978	0.0553232	1.33724	1.1726	1.525	not significantly different on both outcomes	0.571429	+			DM + CVD + osteoporosis	0.0100543	0.067034	0.353513	behavioural counselling	patient education, clinical pharmacist consultation, cognitive behavioral therapy
XIII	Levine	Transplant surgery enters a new era: Increasing immunosuppressive medication adherence through mobile apps and smart watches	2019	tacrolimus	88	app	eReference, electronic medication monitoring, (online) support community	1,2,5	Transplant Hero an interactive alarm to remind patients to take their medications as well as provide educational content.	Persistence	Persistence	13	serum level	0.0016	-0.0522358	0.0554358	0.0126919					p = 0.45	0.285714	+/-			kidney transplant	0.0271898		0.126064	educational, reminders	patient education, medication taking reminder
XIII	Levine	Transplant surgery enters a new era: Increasing immunosuppressive medication adherence through mobile apps and smart watches	2019	tacrolimus	70	app+smartwatch	eReference, electronic medication monitoring, (online) support community	1,2,5	Transplant Hero an interactive alarm to remind patients to take their medications as well as provide educational content. a wearable smart watch that connected through Bluetooth was used for this study to display the reminder notifications.	Persistence	Persistence	13	serum level	0.0096	-0.0703131	0.0895131	0.0703033					p = 0.81	0.285714	+/-			kidney transplant	0.0403602		0.136551	educational, reminders	patient education, medication taking reminder
XV	Mira	A Spanish Pillbox App for Elderly Patients Taking Multiple Medications: Randomized Controlled Trial	2014	all medication allowed, >2	99	app	eReference, medication history, identify pills, electronic medication monitoring	1,2,3,5	A tablet-based medication self-management app (called ALICE) was designed to help patients to remember to take all their medications at the correct doses, distinguish between drugs to avoid confusions, avoid known potential interactions and common errors in use of the medications, and know how to properly store the medications.	Persistence	Persistence	13	MMAS-4	0.1	-0.219822	0.419822	0.123565					P<.001	0.285714	+	0.7		chronic	0.161526		0.809289	educational, reminders	patient education, medication-taking reminders
XVI	Montalescot	Educational Impact on Apixaban Adherence in Atrial Fibrillation (the AEGEAN STUDY): A Randomized Clinical Trial	2019	apixaban	1162	e-training	eReference, medication reminder, videoconferencing	1,2,3,5	education program consisting of (1) a patient education booklet; (2) one or more of the reminder tools chosen at the patient’s discretion; and (3) access to a virtual (telephone) clinic	Persistence	Persistence	24	MEMS	0.003	-0.016291	0.022291	0.0180622					p > 0.7	0.857143	+/-			AF	0.00974293		0.166093	educational, reminders, behavioural counselling	patient education, clinical pharmacist consultation, medication taking reminder
XVII	Morawski	Association of a Smartphone Application With Medication Adherence and Blood Pressure Control The MedISAFE-BP Randomized Clinical Trial	2018	anti-hypertensives	411	app	eReference, medication history, identify pills, electronic medication monitoring, home monitoring, online support community	1,2,3,5	MediSafe app	Persistence	Persistence	12	MMAS	0.6	0.266981	0.933019	0.352686					P = .01	0.714286	+	0.3		HT	0.168192		1.70123	educational, reminders, self-monitoring, behavioural counselling	medication taking reminders
XVIII	O'connor	Randomized Trial of Telephone Outreach to Improve Medication Adherence and Metabolic Control in Adults With Diabetes	2014	medication for A1C, BP, or LDL cholesterol	2556	call	refill reminder, videoconferencing	2.5	a single protocol-structured telephone call from an interventionist	Initiation	Initiation	9	pick up					-0.0139475	0.935678	0.789897	1.10836	P = 0.54	0.857143	+/-			DM		0.0864127		reminders, behavioural counselling	patient education, cognitive behavioral therapy, medication taking reminders
XIX	Reese	Two Randomized Controlled Pilot Trials of Social Forces to Improve Statin Adherence among Patients with Diabetes	2016	statins	134	device	electronic medication monitoring	1.2	PROMOTE: to determine the efficacy of adherence feedback to the participant in which the participant’s adherence was compared to that participants	Persistence	Persistence	13	MEMS	0.02									0.857143	+/-	-0.06		DM	NR			reminders	medication taking reminders
XIX	Reese	Two Randomized Controlled Pilot Trials of Social Forces to Improve Statin Adherence among Patients with Diabetes	2016	statins	134	device	electronic medication monitoring	1.2	PROMOTE: to determine the efficacy of adherence feedback to the participant	Persistence	Persistence	13	MEMS	-0.04									0.857143	+/-	0.05		DM	NR			reminders	medication taking reminders
XX	Reese	Two Randomized Controlled Pilot Trials of Social Forces to Improve Statin Adherence among Patients with Diabetes	2016	statins	100	device	electronic medication monitoring, (online) support community	1.2	SUPPORT: to compare the efficacy of adherence feedback provided to a cargeviger - Arm 1 (daily)	Persistence	Persistence	13	MEMS	-0.06								no statistically significant differences	0.857143	+/-	0.04		DM	NR			reminders, behavioural counselling	medication taking reminders
XX	Reese	Two Randomized Controlled Pilot Trials of Social Forces to Improve Statin Adherence among Patients with Diabetes	2016	statins	100	device	electronic medication monitoring, (online) support community	1.2	SUPPORT: to compare the efficacy of adherence feedback provided to a cargeviger - Arm 2 (weekly)	Persistence	Persistence	13	MEMS	-0.04								no statistically significant differences	0.857143	+/-	0.06		DM	NR			reminders, behavioural counselling	medication taking reminders
XX	Reese	Two Randomized Controlled Pilot Trials of Social Forces to Improve Statin Adherence among Patients with Diabetes	2016	statins	100	device	electronic medication monitoring, (online) support community	1.2	SUPPORT: to compare the efficacy of adherence feedback provided to a cargeviger - Arm 3 (missed dose)	Persistence	Persistence	13	MEMS	-0.04								no statistically significant differences	0.857143	+/-	0.06		DM	NR			reminders, behavioural counselling	medication taking reminders
XXI	Reese	Automated Reminders and Physician Notification to Promote Immunosuppression Adherence Among Kidney Transplant Recipients: A Randomized Trial	2017	tacrolimus	75	device	electronic medication monitoring, videoconferencing	1,2,7	adherence monitoring with customized reminders plus provider notification	Persistence	Persistence	26	MEMS	0.33	0.2	0.46	0.497538					P < 0.001	0.857143	+			kidney transplant	0.0663265		0.663265	reminders, behavioural counselling	medication taking reminders
XXI	Reese	Automated Reminders and Physician Notification to Promote Immunosuppression Adherence Among Kidney Transplant Recipients: A Randomized Trial	2017	tacrolimus	76	device	electronic medication monitoring	1.2	adherence monitoring with customized reminders	Persistence	Persistence	26	MEMS	0.23	0.09	0.37	0.34522					P < 0.001	0.857143	+			kidney transplant	0.0714286		0.666241	reminders	medication taking reminders
XXII	Svendsen	An App Supporting Psoriasis Patients Improves Adherence to Topical Treatment: A randomised controlled trial	2018	calcipotriol/betamethasone foam	120	app	electronic medication monitoring, home monitoring	2.3	a supporting app, which provided once-daily compulsory treatment reminders and information on number of treatment applications and amount of prescribed Cal/BD cutaneous foam applied.	Persistence	Persistence	4	MEMS					0.283968	3.22174	1.52571	6.80315	P = 0.004	0.714286	+			psoriasis		0.38136		reminders, self-monitoring	medication taking reminders
XXIII	Vollmer	Improving Adherence to Cardiovascular Disease Medications With Information Technology	2014	ACEI, ARB & statins	14502	IVR	eReference, refill reminder, automated consulting	1,2,3	automated phone calls when they were due or overdue for a refill	Persistence	Persistence	52	PDC	0.0200734	0.00136399	0.0387827	0.0352818	0.0297202	2.09267	1.96592	2.22759		0.857143	+		0.0198184	DM + CVD	0.00944918	0.0318772	0.568944	educational, reminders, behavioural counselling	patient education, medication-taking reminders
XXIII	Vollmer	Improving Adherence to Cardiovascular Disease Medications With Information Technology	2014	ACEI, ARB & statins	14505	IVR	eReference, medication reminder, refill reminder, automated consulting	1,2,3	In addition to IVR calls, participants received a personalized reminder letter if they were 60-89 days overdue, a outreach call if they were ≥90 days overdue, as well as EMR-based feedback to their primary care provider and received additional materials, including a personalized health report with their latest BP and cholesterol levels, a pill organizer, and bimonthly mailings	Persistence	Persistence	52	PDC	0.0344747	0.0155249	0.0534245	0.0598193	0.0348567	2.13855	2.00896	2.27649		0.857143	+		0.0291805	DM + CVD	0.00957059	0.0318914	0.576313	educational, reminders, behavioural counselling	patient education, medication-taking reminders
[truncated: 13 more columns]
